# Supplementary material for: Transcriptome-Guided Insights Into Plastic Degradation by the Marine Bacterium
Source: Front Microbiol. 2021 Sep 27;12:751571. doi: 10.3389/fmicb.2021.751571 (PMC8503683; doi:10.3389/fmicb.2021.751571)
Supplement: Supplementary Table 1 — Quantitative RT-PCR primers sequence. [file Table_1.XLSX]

## Sheet: up
Gene	Primers	Oligntd seq.
Enoyl-CoA hydratase	Ech_rt_F	TTCACCGATTCTCCGCTCTA
	Ech_rt_R	ACAGCATGCCGAAGATGACG
Aldehyde dehydrogenase	Ald_rt_F	GTGTGGCGCCTTCTTCGATG
	Ald_rt_R	GTGTGGCGCCTTCTTCGATG
Putative oxidoreductase	Odr_rt_F	AGCTGCAAAAGTCGGAAAGG
	Odr_rt_R	ATAATCGCGAGAACCAGCGG
Acetyl-coenzyme A carboxyl transferase alpha chain (EC 6.4.1.2) /beta chain/Propionyl-CoA carboxylase beta chain (EC 6.4.1.3)	Aca_rt_F	ACAGATCATCGCGGAAATCG
	Aca_rt_R	GCGATTTTGTCAGCCGCATC
Putative hydrolase of the alpha/beta superfamily length	Pha_rt_F	GCCAAAGCAAACGGAACGGT
	Pha_rt_R	CAGCTCGCTTTTATGCGTG
3-hydroxyacyl-[acyl-carrier-protein] dehydratase%2C FabZ form	Hac_rt_F	CTTCACACACCACTTCTCCA
	Hac_rt_R	TTGCGGGAATCGACAGCTGC
Probable monooxygenase	Pmo_rt_F	GGCTGAACGGGAGATCAA
	Pmo_rt_R	TCCAAGACCGCGTTCACCTC
Carboxylesterase (EC 3.1.1.1)	Cxe_rt_F	AGAAATCGCAAGCTCCCTGA
	Cxe_rt_R	AGCTGATGACCGCCGCTTTC
Putative permease	Per_rt_F	TCATGTGCGCAATCGTCTAC
	Per_rt_R	TGCACCCATTCAGCGACAAA
3-oxoacyl-[acyl-carrier protein] reductase	Oxa_rt_F	TCTTCAAATCGCACAGGAGA
	Oxa_rt_R	GTTCCATTCCGACCTGATGA
Predicted hydrolase from alpha/beta family%2C YQKD B.subtilis	Prh_rt_F	AAGGACGATTTGGCGAGGTG
	Prh_rt_R	GAAAGCGGCATAGCTCTGTTA
ABC transporter ATP-binding protein	Abc_rt_F	TGTTCAACCGTCTCCAGCAC
	Abc_rt_R	GAGGAATTCGGCTCCATCCG
Transporter	Tra_rt_F	GGTCGCAATCAAGGGTCATC
	Tra_rt_R	GTGTTTATCGACCCCGATGC

## Sheet: down
Gene	Primers	Oligntd seq.
Acid-soluble spore protein H	Assp_rt_F	GAGGGTGTCAGCATGAATAC
	Assp_rt_R	ATTTGCGAGCGGTACTTCCTG
SinR regulator of post-exponential-phase responses genes (competence and sporulation)	Sin_rt_F	GATATGTTTCCCTTACTCCT
	Sin_rt_R	TCATACCCTGCTCAATGAGA
Small acid-soluble spore protein beta-type SASP	SasP_rt_F	CATGCCCGCCTTTCAAAACA
	SasP_rt_R	CCGGGCGATATGCCAATGAA
Rhodanese-like domain protein	Rho_rt_F	GAACCCGCCTTTCAGGTTGT
	Rho_rt_R	AAGGCGGCCACATTTTGGGT
Spore coat F-containing protein	Scf_rt_F	ACTCCTGTCCCGAAAACGAG
	Scf_rt_R	ATCTGCGCTGTACGTTTTGC
Spore coat protein X	Scp_rt_F	GACCATATTCTTGGGTTGCG
	Scp_rt_R	AGCTGGTCGAGCTCCTGATT
Xyloside transporter XynT	Xyl_rt_F	GGCTGTGGAGGAGGTAAGAA
	Xyl_rt_R	CAGAAACATTGTTCCAGCGG
ComK regulator	ComK_rt_F	GACCGAGCCTCATCAGGAAA
	ComK_rt_R	CGAGCTGCAATCTATCCTAG
Veg protein	Veg_rt_F	GAGGTGGATGCAATGGCGAA
	Veg_rt_R	CAGAAGGGTACGTCTCAGCT
General stress protein 26	Gsp_rt_F	AAGCACAGCGCGCTACAGAT
	Gsp_rt_R	TCACAGGTACGGCAAAGCTC
YngA	YngA_rt_F	CCGAATGCCGTTATGAACAA
	YngA_rt_R	TTTGCTACGCCTGCCGAATA
Sorbitol dehydrogenase (EC 1.1.1.14)	Sdh_rt_F	CGGAGCAAGTGCTGATTGAA
	Sdh_rt_R	CCCGATCCTGAAATCCACAA
