# Supplementary material for: Transcriptome-Guided Insights Into Plastic Degradation by the Marine Bacterium
Source: Front Microbiol. 2021 Sep 27;12:751571. doi: 10.3389/fmicb.2021.751571 (PMC8503683; doi:10.3389/fmicb.2021.751571)
Supplement: Supplementary Table 4 — Up- and down-regulated genes in Bacillus AIIW2 growing with PET film. [file Table_4.XLSX]

## Sheet: UP
test_id	gene_id	locus	sample_1	sample_2	status	value_1	value_2	log2(fold_change)	test_stat	Annotations
XLOC_000018	XLOC_000018	Scaffold_1:28132-28960	C	T	OK	245.272	264.13	0.106864	0.427717	Signal peptidase-like protein / Stage 0 sporulation protein YaaT
XLOC_000020	XLOC_000020	Scaffold_1:29401-30145	C	T	OK	452.311	505.464	0.160293	0.706063	tRNA (adenine37-N(6))-methyltransferase TrmN6 (EC 2.1.1.223);Ontology_term
XLOC_000025	XLOC_000025	Scaffold_1:36570-38002	C	T	OK	810.372	880.308	0.119425	0.507992	Ribonuclease M5 (EC 3.1.26.8);Ontology_term
XLOC_000031	XLOC_000031	Scaffold_1:41942-42320	C	T	OK	733.017	791.487	0.110718	0.416243	YabJ%2C a purine regulatory protein and member of the highly conserved YjgF family
XLOC_000037	XLOC_000037	Scaffold_1:46883-47114	C	T	OK	128.404	153.659	0.25905	0.537669	Fin: required for the switch from sigmaF to sigmaG during sporulation
XLOC_000050	XLOC_000050	Scaffold_1:66695-67565	C	T	OK	250.933	269.767	0.104411	0.439279	Chaperonin (heat shock protein 33)
XLOC_000052	XLOC_000052	Scaffold_1:68583-69507	C	T	OK	163.557	179.285	0.132458	0.51964	Cysteine synthase (EC 2.5.1.47);Ontology_term
XLOC_000070	XLOC_000070	Scaffold_1:94648-94828	C	T	OK	116.601	159.486	0.451847	0.554665	Preprotein translocase subunit SecE (TC 3.A.5.1.1)
XLOC_000071	XLOC_000071	Scaffold_1:94998-95538	C	T	OK	220.049	243.547	0.146375	0.526419	Transcription antitermination protein NusG
XLOC_000075	XLOC_000075	Scaffold_1:97739-98111	C	T	OK	34.9093	37.6964	0.110815	0.241706	LSU ribosomal protein L7/L12 (P1/P2)
XLOC_000090	XLOC_000090	Scaffold_1:116389-116653	C	T	OK	25.0194	37.4631	0.582423	0.792283	SSU ribosomal protein S17p (S11e)
XLOC_000092	XLOC_000092	Scaffold_1:117434-117974	C	T	OK	217.436	246.462	0.180774	0.62229	LSU ribosomal protein L5p (L11e)
XLOC_000098	XLOC_000098	Scaffold_1:120110-120290	C	T	OK	205.689	243.451	0.243165	0.364764	LSU ribosomal protein L30p (L7e)
XLOC_000102	XLOC_000102	Scaffold_1:123575-123848	C	T	OK	23.9772	40.7957	0.766757	1.12817	C-125 initiation factor IF-I%2C RNA polymerase alpha subunit and ribosomal proteins%2C partial and complete cds
XLOC_000106	XLOC_000106	Scaffold_1:126191-126554	C	T	OK	229.276	246.726	0.105828	0.339353	LSU ribosomal protein L17p
XLOC_000107	XLOC_000107	Scaffold_1:126695-127541	C	T	OK	195.459	221.493	0.180392	0.721165	ATPase component of general energizing module of ECF transporters
XLOC_000108	XLOC_000108	Scaffold_1:127555-129180	C	T	OK	429.442	512.98	0.256442	1.14505	ATPase component of general energizing module of ECF transporters
XLOC_000110	XLOC_000110	Scaffold_1:130257-130533	C	T	OK	106.662	145.888	0.45182	0.996162	LSU ribosomal protein L13p (L13Ae)
XLOC_000113	XLOC_000113	Scaffold_1:133220-133664	C	T	OK	181.874	197.308	0.117508	0.390915	FIG01226937: hypothetical protein
XLOC_000119	XLOC_000119	Scaffold_1:139863-140313	C	T	OK	153.112	168.633	0.139299	0.455597	Holin associated hypothetical protein
XLOC_000121	XLOC_000121	Scaffold_1:142340-142955	C	T	OK	45.0554	53.922	0.259174	0.775536	Transcriptional regulator%2C TetR family
XLOC_000122	XLOC_000122	Scaffold_1:142970-145595	C	T	OK	239.792	295.708	0.302391	1.43171	Phosphoenolpyruvate synthase (EC 2.7.9.2);Ontology_term
XLOC_000123	XLOC_000123	Scaffold_1:147335-148811	C	T	OK	139.597	182.622	0.3876	1.65064	para-nitrobenzyl esterase (intracellular esterase B)
XLOC_000124	XLOC_000124	Scaffold_1:150478-151159	C	T	OK	142.426	229.174	0.686234	2.47223	Phage shock protein A
XLOC_000125	XLOC_000125	Scaffold_1:151194-152987	C	T	OK	356.881	450.115	0.334852	1.40653	Primosomal protein N' (replication factor Y) - superfamily II helicase
XLOC_000126	XLOC_000126	Scaffold_1:153007-153982	C	T	OK	184.092	199.376	0.115068	0.455178	hypothetical protein
XLOC_000127	XLOC_000127	Scaffold_1:154218-155274	C	T	OK	201.969	227.671	0.172814	0.747723	putative oxidoreductase protein
XLOC_000128	XLOC_000128	Scaffold_1:156284-156917	C	T	OK	303.311	359.185	0.243926	0.937375	L-lysine permease
XLOC_000130	XLOC_000130	Scaffold_1:157770-160067	C	T	OK	635.79	745.634	0.229917	1.08181	Cell division protein FtsW
XLOC_000131	XLOC_000131	Scaffold_1:161252-162302	C	T	OK	365.341	413.864	0.179912	0.80567	Transcriptional regulator%2C DeoR family
XLOC_000132	XLOC_000132	Scaffold_1:162491-163169	C	T	OK	289.376	330.044	0.189712	0.720835	FIG01246197: hypothetical protein
XLOC_000133	XLOC_000133	Scaffold_1:163240-164620	C	T	OK	189.276	209.738	0.148099	0.636139	Peptidoglycan N-acetylglucosamine deacetylase (EC 3.5.1.-);Ontology_term
XLOC_000136	XLOC_000136	Scaffold_1:167522-169286	C	T	OK	335.059	359.94	0.103341	0.484563	Neopullulanase (EC 3.2.1.135);Ontology_term
XLOC_000137	XLOC_000137	Scaffold_1:169380-170634	C	T	OK	354.85	381.691	0.105196	0.487579	Maltose/maltodextrin ABC transporter%2C substrate binding periplasmic protein MalE
XLOC_000139	XLOC_000139	Scaffold_1:171983-172835	C	T	OK	309.19	361.017	0.22357	0.952862	Maltose/maltodextrin ABC transporter%2C permease protein MalG
XLOC_000141	XLOC_000141	Scaffold_1:181848-182268	C	T	OK	167.967	196.924	0.229463	0.752322	YdjM
XLOC_000144	XLOC_000144	Scaffold_1:186133-186778	C	T	OK	382.174	450.966	0.238786	1.00244	Conserved protein YhfK
XLOC_000148	XLOC_000148	Scaffold_1:195239-197465	C	T	OK	364.601	396.046	0.119349	0.569655	FIG001454: Transglutaminase-like enzymes%2C putative cysteine proteases
XLOC_000152	XLOC_000152	Scaffold_1:199627-199786	C	T	OK	486.031	639.401	0.395674	0.645446	hypothetical protein
XLOC_000156	XLOC_000156	Scaffold_1:202540-202729	C	T	OK	262.961	640.631	1.28464	2.55891	FIG01235682: hypothetical protein
XLOC_000159	XLOC_000159	Scaffold_1:206974-207691	C	T	OK	187.076	213.26	0.188991	0.699898	Phosphoribosylaminoimidazole-succinocarboxamide synthase (EC 6.3.2.6);Ontology_term
XLOC_000164	XLOC_000164	Scaffold_1:218894-219065	C	T	OK	20.6432	74.919	1.85967	0.961	hypothetical protein
XLOC_000170	XLOC_000170	Scaffold_1:223720-224032	C	T	OK	146.135	158.925	0.121047	0.343959	His repressor
XLOC_000176	XLOC_000176	Scaffold_1:231656-231971	C	T	OK	127.939	146.194	0.192433	0.52831	Protein containing PTS-regulatory domain
XLOC_000177	XLOC_000177	Scaffold_1:231983-232343	C	T	OK	180.255	209.687	0.218196	0.706876	FIG128630: Hypothetical protein
XLOC_000181	XLOC_000181	Scaffold_1:234802-235846	C	T	OK	228.656	253.36	0.14801	0.602604	Aspartate aminotransferase family
XLOC_000184	XLOC_000184	Scaffold_1:242184-242475	C	T	OK	119.332	162.615	0.446482	1.17246	Aspartyl-tRNA(Asn) amidotransferase subunit C (EC 6.3.5.6) @ Glutamyl-tRNA(Gln) amidotransferase subunit C (EC 6.3.5.7);Ontology_term
XLOC_000185	XLOC_000185	Scaffold_1:242497-243955	C	T	OK	175.467	204.068	0.217843	0.956781	Aspartyl-tRNA(Asn) amidotransferase subunit A (EC 6.3.5.6) @ Glutamyl-tRNA(Gln) amidotransferase subunit A (EC 6.3.5.7);Ontology_term
XLOC_000186	XLOC_000186	Scaffold_1:243968-245399	C	T	OK	200.293	223.405	0.157549	0.691554	Aspartyl-tRNA(Asn) amidotransferase subunit B (EC 6.3.5.6) @ Glutamyl-tRNA(Gln) amidotransferase subunit B (EC 6.3.5.7);Ontology_term
XLOC_000187	XLOC_000187	Scaffold_1:245566-246147	C	T	OK	169.853	212.76	0.324944	0.898534	FIG01230714: hypothetical protein
XLOC_000188	XLOC_000188	Scaffold_1:248419-251578	C	T	OK	97.9952	113.582	0.212956	0.949276	Swarming motility protein SwrC
XLOC_000190	XLOC_000190	Scaffold_1:253706-254621	C	T	OK	261.144	293.54	0.168711	0.714017	Transcription regulator [contains diacylglycerol kinase catalytic domain]
XLOC_000191	XLOC_000191	Scaffold_1:254669-256052	C	T	OK	259.487	305.193	0.23406	1.06355	RNA methyltransferase%2C TrmA family
XLOC_000194	XLOC_000194	Scaffold_1:262176-262383	C	T	OK	57.1261	81.5958	0.514346	0.666438	Phage-like element PBSX protein xtrA
XLOC_000206	XLOC_000206	Scaffold_1:284059-284977	C	T	OK	504.325	572.654	0.183309	0.837852	FIG01243460: hypothetical protein
XLOC_000207	XLOC_000207	Scaffold_1:285096-285816	C	T	OK	381.792	412.67	0.112204	0.467799	FIG007491: hypothetical protein YeeN
XLOC_000208	XLOC_000208	Scaffold_1:285960-286477	C	T	OK	303.346	435.781	0.52264	1.13812	Predicted transcriptional regulator
XLOC_000209	XLOC_000209	Scaffold_1:286635-288093	C	T	OK	221.809	246.104	0.149951	0.677313	Aldehyde dehydrogenase (EC 1.2.1.3);Ontology_term
XLOC_000210	XLOC_000210	Scaffold_1:288109-288961	C	T	OK	147.618	164.019	0.151993	0.579685	Methyl-accepting chemotaxis protein
XLOC_000211	XLOC_000211	Scaffold_1:290168-290774	C	T	OK	78.8299	99.8107	0.340451	1.08993	Transcriptional regulator%2C TetR family
XLOC_000212	XLOC_000212	Scaffold_1:290815-292346	C	T	OK	263.356	301.198	0.193698	0.862943	hypothetical protein
XLOC_000213	XLOC_000213	Scaffold_1:292430-294320	C	T	OK	200.698	258.375	0.36444	1.68058	COG0488: ATPase components of ABC transporters with duplicated ATPase domains
XLOC_000214	XLOC_000214	Scaffold_1:295387-296165	C	T	OK	281.328	385.238	0.453498	0.162802	ThiJ/PfpI domain protein
XLOC_000215	XLOC_000215	Scaffold_1:297517-300297	C	T	OK	470.615	548.033	0.219717	1.0051	probable monooxygenase
XLOC_000217	XLOC_000217	Scaffold_1:301746-306703	C	T	OK	1524.87	1656.96	0.119853	0.550721	Pimeloyl-CoA synthase (EC 6.2.1.14);Ontology_term
XLOC_000218	XLOC_000218	Scaffold_1:306720-307917	C	T	OK	421.775	467.244	0.147703	0.684501	putative cytochrome P450 hydroxylase
XLOC_000221	XLOC_000221	Scaffold_1:312596-313727	C	T	OK	187.442	207.997	0.150121	0.625393	ATP-dependent RNA helicase YfmL
XLOC_000225	XLOC_000225	Scaffold_1:317638-318217	C	T	OK	213.135	254.158	0.253958	0.887403	putative permease
XLOC_000227	XLOC_000227	Scaffold_1:320151-321795	C	T	OK	262.622	282.213	0.103796	0.478357	FIG01246635: hypothetical protein
XLOC_000228	XLOC_000228	Scaffold_1:321923-323021	C	T	OK	396.807	428.653	0.111371	0.514036	Nitric oxide synthase oxygenase (EC 1.-.-.-);Ontology_term
XLOC_000230	XLOC_000230	Scaffold_1:325495-326173	C	T	OK	306.521	377.617	0.300939	1.26254	Uncharacterized protein conserved in bacteria
XLOC_000231	XLOC_000231	Scaffold_1:329815-330193	C	T	OK	59.842	90.4707	0.596294	1.71841	FIG01230294: hypothetical protein
XLOC_000232	XLOC_000232	Scaffold_1:330263-331676	C	T	OK	75.4911	134.888	0.837387	3.33441	Na(+)-linked D-alanine glycine permease
XLOC_000233	XLOC_000233	Scaffold_1:331863-333276	C	T	OK	109.315	143.726	0.394826	1.57689	PTS system%2C trehalose-specific IIB component (EC 2.7.1.69) / PTS system%2C trehalose-specific IIC component (EC 2.7.1.69);Ontology_term
XLOC_000234	XLOC_000234	Scaffold_1:333336-335037	C	T	OK	116.668	179.986	0.625477	2.69773	Trehalose-6-phosphate hydrolase (EC 3.2.1.93);Ontology_term
XLOC_000235	XLOC_000235	Scaffold_1:335058-335775	C	T	OK	81.4401	121.288	0.574629	1.95002	Trehalose operon transcriptional repressor
XLOC_000236	XLOC_000236	Scaffold_1:335881-336574	C	T	OK	92.5234	131.376	0.505814	1.7425	UDP-3-O-[3-hydroxymyristoyl] glucosamine N-acyltransferase (EC 2.3.1.191);Ontology_term
XLOC_000237	XLOC_000237	Scaffold_1:336700-338044	C	T	OK	59.2664	79.8074	0.429307	1.594	Flagellar hook-length control protein FliK
XLOC_000238	XLOC_000238	Scaffold_1:342844-344431	C	T	OK	42.7833	58.0912	0.441271	1.59089	Flagellar hook-length control protein FliK
XLOC_000239	XLOC_000239	Scaffold_1:353518-354580	C	T	OK	309.473	342.971	0.148273	0.658864	Glycosyl transferase%2C group 2 family protein
XLOC_000240	XLOC_000240	Scaffold_1:354701-356872	C	T	OK	520.466	618.013	0.247831	1.15992	DegT/DnrJ/EryC1/StrS family protein
XLOC_000241	XLOC_000241	Scaffold_1:356957-358253	C	T	OK	311.044	358.046	0.203028	0.935996	UDP-glucose dehydrogenase (EC 1.1.1.22);Ontology_term
XLOC_000242	XLOC_000242	Scaffold_1:358354-359634	C	T	OK	186.139	214.855	0.206978	0.791446	Predicted hydrolase from alpha/beta family%2C YQKD B.subtilis ortholog
XLOC_000243	XLOC_000243	Scaffold_1:359764-360448	C	T	OK	72.4819	113.433	0.646146	2.16389	Oxygen-insensitive NAD(P)H nitroreductase (EC 1.-.-.-) / Dihydropteridine reductase (EC 1.5.1.34);Ontology_term
XLOC_000244	XLOC_000244	Scaffold_1:365056-365572	C	T	OK	110.201	185.338	0.750026	2.49839	ThiJ/PfpI family protein
XLOC_000245	XLOC_000245	Scaffold_1:367459-367930	C	T	OK	60.6879	70.6371	0.219018	0.679332	Low molecular weight protein tyrosine phosphatase (EC 3.1.3.48);Ontology_term
XLOC_000246	XLOC_000246	Scaffold_1:367953-369116	C	T	OK	203.411	234.343	0.204224	0.639975	Hypothetical protein YfkI
XLOC_000247	XLOC_000247	Scaffold_1:370606-370987	C	T	OK	304.851	328.213	0.106525	0.368296	OsmC/Ohr family protein
XLOC_000249	XLOC_000249	Scaffold_1:372213-373005	C	T	OK	280.494	302.148	0.107285	0.434973	FIG01226204: hypothetical protein
XLOC_000252	XLOC_000252	Scaffold_1:375806-376910	C	T	OK	318.141	345.287	0.118128	0.526443	Glycerol dehydrogenase (EC 1.1.1.6);Ontology_term
XLOC_000253	XLOC_000253	Scaffold_1:378737-379704	C	T	OK	570.866	648.481	0.183914	0.0949448	hypothetical protein
XLOC_000255	XLOC_000255	Scaffold_1:381160-381634	C	T	OK	405.299	479.748	0.243291	0.942132	FIG01253432: hypothetical protein
XLOC_000263	XLOC_000263	Scaffold_1:389927-390770	C	T	OK	228.071	261.688	0.198366	0.796951	Beta-glucoside bgl operon antiterminator%2C BglG family
XLOC_000269	XLOC_000269	Scaffold_1:404075-405425	C	T	OK	360.533	409.673	0.184343	0.856099	Maltose-6'-phosphate glucosidase (EC 3.2.1.122);Ontology_term
XLOC_000275	XLOC_000275	Scaffold_1:417525-418727	C	T	OK	478.539	532.897	0.15522	0.637554	NAD(P)H dehydrogenase%2C quinone family( EC:1.6.99.2 );Ontology_term
XLOC_000287	XLOC_000287	Scaffold_1:435903-436068	C	T	OK	63.0691	150.83	1.25792	0.88582	Small acid-soluble spore protein%2C gamma-type SASP
XLOC_000295	XLOC_000295	Scaffold_1:448064-448508	C	T	OK	692.362	779.528	0.171074	0.694378	Peroxide stress regulator PerR%2C FUR family
XLOC_000296	XLOC_000296	Scaffold_1:449123-450008	C	T	OK	301.211	327.296	0.119821	0.488455	CDS_ID OB0907
XLOC_000307	XLOC_000307	Scaffold_1:479009-479447	C	T	OK	98.8034	115.379	0.223743	0.69663	Non-specific DNA-binding protein Dps / Iron-binding ferritin-like antioxidant protein / Ferroxidase (EC 1.16.3.1);Ontology_term
XLOC_000316	XLOC_000316	Scaffold_1:495136-496216	C	T	OK	293.786	325.041	0.145855	0.650844	Tetraprenyl-beta-curcumene synthase (EC 4.2.3.130);Ontology_term
XLOC_000328	XLOC_000328	Scaffold_1:514951-515716	C	T	OK	264.942	322.868	0.285269	1.19786	UDP-glucose 4-epimerase (EC 5.1.3.2);Ontology_term
XLOC_000337	XLOC_000337	Scaffold_1:527208-527523	C	T	OK	116.029	130.874	0.173685	0.502108	Rhodanese-like domain protein
XLOC_000338	XLOC_000338	Scaffold_1:527688-527871	C	T	OK	63.536	92.3377	0.539346	0.558927	Protein cse60
XLOC_000340	XLOC_000340	Scaffold_1:532849-533572	C	T	OK	247.271	275.824	0.157656	0.610149	Ribosomal small subunit pseudouridine synthase A (EC 4.2.1.70);Ontology_term
XLOC_000352	XLOC_000352	Scaffold_1:550815-551889	C	T	OK	523.162	561.332	0.101598	0.474752	Glutamyl aminopeptidase (EC 3.4.11.7)%3B Deblocking aminopeptidase;Ontology_term
XLOC_000364	XLOC_000364	Scaffold_1:563843-565386	C	T	OK	723.211	802.627	0.150313	0.685679	Flagellar motor rotation protein MotA
XLOC_000375	XLOC_000375	Scaffold_1:586114-586543	C	T	OK	246.241	269.114	0.128144	0.43013	YxaD
XLOC_000385	XLOC_000385	Scaffold_1:597535-598297	C	T	OK	359.528	399.383	0.151668	0.64125	3-oxoacyl-[acyl-carrier protein] reductase (EC 1.1.1.100);Ontology_term
XLOC_000393	XLOC_000393	Scaffold_1:611078-612038	C	T	OK	305.719	352.059	0.203613	0.906174	6-phosphofructokinase (EC 2.7.1.11);Ontology_term
XLOC_000406	XLOC_000406	Scaffold_1:628996-629602	C	T	OK	355.429	389.198	0.130943	0.517575	Dephospho-CoA kinase (EC 2.7.1.24);Ontology_term
XLOC_000408	XLOC_000408	Scaffold_1:632623-633010	C	T	OK	302.304	347.03	0.199057	0.693892	S-adenosylmethionine decarboxylase proenzyme (EC 4.1.1.50)%2C prokaryotic class 1B;Ontology_term
XLOC_000409	XLOC_000409	Scaffold_1:633195-633588	C	T	OK	194.801	242.575	0.316431	1.03822	FIG01239047: hypothetical protein
XLOC_000410	XLOC_000410	Scaffold_1:633643-634063	C	T	OK	64.9553	79.9429	0.299523	0.84811	Ribonucleotide reductase transcriptional regulator NrdR
XLOC_000417	XLOC_000417	Scaffold_1:641567-641750	C	T	OK	240.955	268.308	0.155126	0.310058	FIG01245696: hypothetical protein
XLOC_000424	XLOC_000424	Scaffold_1:648683-649043	C	T	OK	34.4627	38.4936	0.15958	0.345699	LSU ribosomal protein L20p
XLOC_000434	XLOC_000434	Scaffold_1:662348-662627	C	T	OK	871.297	991.343	0.18622	0.639056	FIG01235209: hypothetical protein
XLOC_000435	XLOC_000435	Scaffold_1:665471-667268	C	T	OK	249.53	279.252	0.162353	0.756662	Carbon starvation protein A
XLOC_000439	XLOC_000439	Scaffold_1:669787-672202	C	T	OK	300.604	340.695	0.180617	0.859694	Phenylalanyl-tRNA synthetase beta chain (EC 6.1.1.20);Ontology_term
XLOC_000440	XLOC_000440	Scaffold_1:675441-675699	C	T	OK	128.932	173.414	0.427604	0.994725	Z-ring-associated protein
XLOC_000445	XLOC_000445	Scaffold_1:681108-682788	C	T	OK	420.464	454.575	0.112536	0.537163	Long-chain-fatty-acid--CoA ligase (EC 6.2.1.3);Ontology_term
XLOC_000450	XLOC_000450	Scaffold_1:686354-686669	C	T	OK	251.555	291.19	0.211084	0.652938	Thioredoxin
XLOC_000451	XLOC_000451	Scaffold_1:686778-688587	C	T	OK	356.645	389.233	0.126143	0.594726	Excinuclease ABC subunit C
XLOC_000453	XLOC_000453	Scaffold_1:690999-691608	C	T	OK	530.431	577.195	0.121891	0.505878	Succinate dehydrogenase cytochrome b558 subunit
XLOC_000455	XLOC_000455	Scaffold_1:694229-694700	C	T	OK	408.603	453.8	0.151359	0.570731	4-hydroxybenzoyl-CoA thioesterase family active site
XLOC_000457	XLOC_000457	Scaffold_1:695591-695816	C	T	OK	168.755	290.703	0.784616	1.79999	Major transcriptional regulator of spore coat formation GerE
XLOC_000461	XLOC_000461	Scaffold_1:698519-699375	C	T	OK	349.49	518.715	0.569692	0.219058	hypothetical protein
XLOC_000463	XLOC_000463	Scaffold_1:700004-700526	C	T	OK	281.955	315.864	0.163841	0.598707	FIG009886: phosphoesterase
XLOC_000466	XLOC_000466	Scaffold_1:702277-703660	C	T	OK	285.258	333.701	0.226289	1.04558	NADP-specific glutamate dehydrogenase (EC 1.4.1.4);Ontology_term
XLOC_000475	XLOC_000475	Scaffold_1:716556-717936	C	T	OK	191.581	206.414	0.10759	0.442169	ATP-dependent Clp protease ATP-binding subunit ClpX
XLOC_000479	XLOC_000479	Scaffold_1:724987-725818	C	T	OK	143.633	157.009	0.128469	0.473884	HemX protein%2C negative effector of steady-state concentration of glutamyl-tRNA reductase
XLOC_000480	XLOC_000480	Scaffold_1:725857-727580	C	T	OK	356.16	417.865	0.230511	1.01001	Porphobilinogen deaminase (EC 2.5.1.61);Ontology_term
XLOC_000481	XLOC_000481	Scaffold_1:727583-728558	C	T	OK	209.83	225.355	0.10298	0.414945	Porphobilinogen synthase (EC 4.2.1.24);Ontology_term
XLOC_000482	XLOC_000482	Scaffold_1:728583-729879	C	T	OK	352.445	381.682	0.114975	0.533466	Glutamate-1-semialdehyde aminotransferase (EC 5.4.3.8);Ontology_term
XLOC_000488	XLOC_000488	Scaffold_1:738466-739501	C	T	OK	306.239	353.956	0.208911	0.924108	Stage II sporulation protein B
XLOC_000497	XLOC_000497	Scaffold_1:748123-748465	C	T	OK	41.5957	62.0916	0.577964	1.40428	FIG139598: Potential ribosomal protein
XLOC_000507	XLOC_000507	Scaffold_1:759020-759656	C	T	OK	355.457	383.237	0.108565	0.432186	Sporulation cortex protein coxA
XLOC_000519	XLOC_000519	Scaffold_1:770032-770683	C	T	OK	188.267	216.108	0.198974	0.722401	Ortholog yrbG%2C yetE%2C ykjA%2C ydfS%2C ydfR B.subtilis
XLOC_000533	XLOC_000533	Scaffold_1:790194-790611	C	T	OK	306.92	344.814	0.167955	0.593321	Iron-sulfur cluster regulator IscR
XLOC_000534	XLOC_000534	Scaffold_1:790631-791771	C	T	OK	247.395	278.099	0.168781	0.746919	Cysteine desulfurase (EC 2.8.1.7);Ontology_term
XLOC_000544	XLOC_000544	Scaffold_1:801581-802001	C	T	OK	282.108	333.671	0.242178	0.864172	Putative Holliday junction resolvase YggF
XLOC_000547	XLOC_000547	Scaffold_1:803749-805338	C	T	OK	422.704	460.209	0.122641	0.512689	FIG011945: O-methyltransferase family protein
XLOC_000551	XLOC_000551	Scaffold_1:808030-809785	C	T	OK	297.035	333.256	0.165999	0.776592	Cell division protein FtsI [Peptidoglycan synthetase] (EC 2.4.1.129);Ontology_term
XLOC_000557	XLOC_000557	Scaffold_1:814461-814767	C	T	OK	28.5902	49.3169	0.786563	1.36401	FIG01228109: hypothetical protein
XLOC_000559	XLOC_000559	Scaffold_1:815479-815644	C	T	OK	38.5651	67.3217	0.803775	0.531802	FIG01237872: hypothetical protein
XLOC_000566	XLOC_000566	Scaffold_1:827070-828024	C	T	OK	333.079	368.172	0.144516	0.636033	Ferrichrome-binding periplasmic protein precursor (TC 3.A.1.14.3)
XLOC_000567	XLOC_000567	Scaffold_1:829115-829943	C	T	OK	392.019	423.463	0.111311	0.481956	Uroporphyrinogen-III synthase (EC 4.2.1.75);Ontology_term
XLOC_000577	XLOC_000577	Scaffold_1:846121-847050	C	T	OK	456.037	524.396	0.201506	0.755	PTS system%2C mannose-specific IIA component (EC 2.7.1.69) / PTS system%2C fructose-specific IIA component (EC 2.7.1.69);Ontology_term
XLOC_000588	XLOC_000588	Scaffold_1:872051-872210	C	T	OK	18.3578	40.2199	1.13152	0.563429	hypothetical protein
XLOC_000598	XLOC_000598	Scaffold_1:890648-891242	C	T	OK	85.072	106.323	0.321694	1.02981	Global nitrogen regulator
XLOC_000617	XLOC_000617	Scaffold_1:911854-912313	C	T	OK	520.563	576.017	0.14604	0.557152	hypothetical protein
XLOC_000625	XLOC_000625	Scaffold_1:926018-926201	C	T	OK	139.207	154.572	0.151049	0.287517	Cys regulon transcriptional activator CysB
XLOC_000627	XLOC_000627	Scaffold_1:927764-927914	C	T	OK	148.938	170.357	0.193851	0.144585	hypothetical protein
XLOC_000638	XLOC_000638	Scaffold_1:945711-945891	C	T	OK	79.5816	113.085	0.506896	0.5253	hypothetical protein
XLOC_000639	XLOC_000639	Scaffold_1:949712-950087	C	T	OK	387.125	488.776	0.336375	1.17989	FIG01225689: hypothetical protein
XLOC_000640	XLOC_000640	Scaffold_1:950115-950880	C	T	OK	153.666	176.209	0.19749	0.724282	Rhodopsin-like GPCR superfamily
XLOC_000641	XLOC_000641	Scaffold_1:951024-951756	C	T	OK	242.509	287.906	0.247559	0.97935	unknown
XLOC_000642	XLOC_000642	Scaffold_1:951833-951989	C	T	OK	627.042	1153.36	0.879202	1.37038	hypothetical protein
XLOC_000644	XLOC_000644	Scaffold_1:953134-954235	C	T	OK	340.812	386.458	0.181334	0.826764	GTP-binding protein YqeH%2C required for biogenesis of 30S ribosome subunit
XLOC_000645	XLOC_000645	Scaffold_1:954254-955375	C	T	OK	464.137	521.509	0.16814	0.474568	Shikimate 5-dehydrogenase I alpha (EC 1.1.1.25);Ontology_term
XLOC_000646	XLOC_000646	Scaffold_1:955393-956516	C	T	OK	612.156	683.09	0.158175	0.676483	Nicotinate-nucleotide adenylyltransferase (EC 2.7.7.18);Ontology_term
XLOC_000647	XLOC_000647	Scaffold_1:956529-957638	C	T	OK	274.961	306.577	0.157022	0.488614	Iojap protein
XLOC_000648	XLOC_000648	Scaffold_1:958612-959242	C	T	OK	125.532	154.856	0.302876	1.07375	Late competence protein ComEA%2C DNA receptor
XLOC_000651	XLOC_000651	Scaffold_1:962636-963683	C	T	OK	245.512	317.961	0.373056	1.60576	DNA polymerase III delta subunit (EC 2.7.7.7);Ontology_term
XLOC_000653	XLOC_000653	Scaffold_1:965181-965577	C	T	OK	115.463	138.16	0.258908	0.797643	FIG01226489: hypothetical protein
XLOC_000656	XLOC_000656	Scaffold_1:967754-968960	C	T	OK	309.175	331.892	0.102289	0.466634	Stage II sporulation protein P
XLOC_000659	XLOC_000659	Scaffold_1:971341-972481	C	T	OK	193.025	222.903	0.207628	0.867935	Hypothetical radical SAM family enzyme in heat shock gene cluster%2C similarity with CPO of BS HemN-type
XLOC_000660	XLOC_000660	Scaffold_1:972561-973593	C	T	OK	165.061	213.377	0.370405	1.46366	Heat-inducible transcription repressor HrcA
XLOC_000663	XLOC_000663	Scaffold_1:976301-977429	C	T	OK	244.143	272.961	0.160972	0.706916	Chaperone protein DnaJ
XLOC_000667	XLOC_000667	Scaffold_1:980626-981298	C	T	OK	219.377	235.394	0.101663	0.371305	Deoxyribose-phosphate aldolase (EC 4.1.2.4);Ontology_term
XLOC_000683	XLOC_000683	Scaffold_1:999321-999813	C	T	OK	339.663	401.428	0.241036	0.908109	FIG01228064: hypothetical protein
XLOC_000686	XLOC_000686	Scaffold_1:1001875-1002997	C	T	OK	300.519	350.455	0.221769	0.985915	RNA polymerase sigma factor RpoD
XLOC_000692	XLOC_000692	Scaffold_1:1008287-1008623	C	T	OK	98.0396	106.939	0.125355	0.333272	FIG01237649: hypothetical protein
XLOC_000693	XLOC_000693	Scaffold_1:1009614-1010265	C	T	OK	221.056	291.134	0.397272	1.4512	FIG01235465: hypothetical protein
XLOC_000695	XLOC_000695	Scaffold_1:1010888-1011638	C	T	OK	155.693	207.945	0.417504	1.51299	Endonuclease V (EC 3.1.21.7);Ontology_term
XLOC_000696	XLOC_000696	Scaffold_1:1011763-1013559	C	T	OK	399.988	496.355	0.311415	1.31169	Putative tRNA-m1A22 methylase
XLOC_000697	XLOC_000697	Scaffold_1:1015556-1016876	C	T	OK	81.0822	94.5456	0.221624	0.827374	DEAD-box ATP-dependent RNA helicase CshB (EC 3.6.4.13);Ontology_term
XLOC_000698	XLOC_000698	Scaffold_1:1016887-1017781	C	T	OK	224.99	265.092	0.236631	0.969358	Endonuclease IV (EC 3.1.21.2);Ontology_term
XLOC_000699	XLOC_000699	Scaffold_1:1018191-1019076	C	T	OK	132.717	167.904	0.339281	1.23939	Uncharacterized membrane protein Bsu2508 (YqfU)
XLOC_000708	XLOC_000708	Scaffold_1:1033413-1034241	C	T	OK	103.857	116.106	0.160849	0.557674	Phosphate transport ATP-binding protein PstB (TC 3.A.1.7.1)
XLOC_000710	XLOC_000710	Scaffold_1:1035501-1036257	C	T	OK	132.383	151.435	0.19398	0.644947	hypothetical protein
XLOC_000711	XLOC_000711	Scaffold_1:1036485-1036626	C	T	OK	88.6923	98.6484	0.153486	0.0621496	hypothetical protein
XLOC_000719	XLOC_000719	Scaffold_1:1047721-1047919	C	T	OK	60.9897	95.5436	0.647593	0.808352	FIG01225596: hypothetical protein
XLOC_000722	XLOC_000722	Scaffold_1:1051172-1051937	C	T	OK	268.497	296.065	0.141009	0.558131	Ferrichrome-binding periplasmic protein precursor (TC 3.A.1.14.3)
XLOC_000723	XLOC_000723	Scaffold_1:1051969-1052113	C	T	OK	90.9547	100.792	0.148155	0.0599908	Ferrichrome-binding periplasmic protein precursor (TC 3.A.1.14.3)
XLOC_000726	XLOC_000726	Scaffold_1:1054548-1054863	C	T	OK	82.6703	97.1294	0.232539	0.601009	hypothetical protein
XLOC_000732	XLOC_000732	Scaffold_1:1062842-1064152	C	T	OK	740.04	829.854	0.165255	0.72922	YqxM protein%2C required for localization of TasA to extracellular matrix
XLOC_000734	XLOC_000734	Scaffold_1:1068934-1070029	C	T	OK	344.41	393.205	0.191152	0.873173	Aminomethyltransferase (glycine cleavage system T protein) (EC 2.1.2.10);Ontology_term
XLOC_000743	XLOC_000743	Scaffold_1:1083083-1083726	C	T	OK	1018.37	1758.15	0.787792	0.213138	Translation elongation factor P
XLOC_000744	XLOC_000744	Scaffold_1:1083803-1084085	C	T	OK	72.2134	100.393	0.475319	1.06209	FIG01228228: hypothetical protein
XLOC_000751	XLOC_000751	Scaffold_1:1089614-1090094	C	T	OK	141.42	175.288	0.309743	1.01454	Biotin carboxyl carrier protein of acetyl-CoA carboxylase
XLOC_000754	XLOC_000754	Scaffold_1:1092180-1092570	C	T	OK	110.032	145.001	0.398137	1.21055	Transcription termination protein NusB
XLOC_000760	XLOC_000760	Scaffold_1:1101532-1102816	C	T	OK	301.049	336.993	0.162719	0.736561	Stage IV sporulation protein B
XLOC_000765	XLOC_000765	Scaffold_1:1106063-1106684	C	T	OK	279.676	316.87	0.18013	0.691563	N-acetylmuramoyl-L-alanine amidase (EC 3.5.1.28);Ontology_term
XLOC_000766	XLOC_000766	Scaffold_1:1106818-1107544	C	T	OK	244.596	288.952	0.240433	0.942046	Glycerophosphoryl diester phosphodiesterase (EC 3.1.4.46);Ontology_term
XLOC_000767	XLOC_000767	Scaffold_1:1108059-1110129	C	T	OK	320.079	357.655	0.160143	0.75852	Transcriptional regulator BkdR of isoleucine and valine catabolism operon
XLOC_000770	XLOC_000770	Scaffold_1:1112302-1114820	C	T	OK	597.611	642.638	0.104798	0.487751	Butyrate kinase (EC 2.7.2.7);Ontology_term
XLOC_000778	XLOC_000778	Scaffold_1:1123510-1125040	C	T	OK	293.109	333.481	0.186165	0.8719	Acetyl-coenzyme A carboxyl transferase alpha chain (EC 6.4.1.2) / Acetyl-coenzyme A carboxyl transferase beta chain (EC 6.4.1.2)%3B Propionyl-CoA carboxylase beta chain (EC 6.4.1.3);Ontology_term
XLOC_000784	XLOC_000784	Scaffold_1:1133087-1133467	C	T	OK	204.942	341.289	0.73578	2.34109	PTS system%2C cellobiose-specific IIB component (EC 2.7.1.69);Ontology_term
XLOC_000785	XLOC_000785	Scaffold_1:1133472-1133805	C	T	OK	106.607	180.462	0.759393	2.03656	PTS system%2C cellobiose-specific IIA component (EC 2.7.1.69);Ontology_term
XLOC_000787	XLOC_000787	Scaffold_1:1135176-1136592	C	T	OK	306.454	338.47	0.143357	0.662821	Beta-glucosidase (EC 3.2.1.21);Ontology_term
XLOC_000789	XLOC_000789	Scaffold_1:1137670-1138660	C	T	OK	214.623	235.953	0.136689	0.553578	TRAP transporter solute receptor%2C unknown substrate 1
XLOC_000797	XLOC_000797	Scaffold_1:1151065-1151230	C	T	OK	24.3026	57.5712	1.24424	0.619556	hypothetical protein
XLOC_000799	XLOC_000799	Scaffold_1:1152111-1152624	C	T	OK	121.431	136.565	0.169446	0.55081	hypothetical protein
XLOC_000802	XLOC_000802	Scaffold_1:1170336-1170726	C	T	OK	182.555	204.656	0.16487	0.54431	Siderophore biosynthesis non-ribosomal peptide synthetase modules
XLOC_000806	XLOC_000806	Scaffold_1:1197996-1199734	C	T	OK	523.626	579.581	0.146473	0.640805	DNA-binding response regulator
XLOC_000811	XLOC_000811	Scaffold_1:1203277-1204883	C	T	OK	703.118	770.922	0.132818	0.576576	Lantibiotic transport ATP-binding protein srtF
XLOC_000815	XLOC_000815	Scaffold_1:1209624-1209963	C	T	OK	75.1951	87.024	0.210775	0.539001	YolD
XLOC_000818	XLOC_000818	Scaffold_1:1218449-1218650	C	T	OK	19.9314	51.1644	1.3601	1.15545	hypothetical protein
XLOC_000820	XLOC_000820	Scaffold_1:1218951-1220288	C	T	OK	551.579	592.457	0.103143	0.326599	FIG01233582: hypothetical protein
XLOC_000824	XLOC_000824	Scaffold_1:1226541-1227006	C	T	OK	353.078	381.097	0.110171	0.415289	ElaA protein
XLOC_000834	XLOC_000834	Scaffold_1:1238948-1239716	C	T	OK	213.058	249.261	0.226412	0.875022	RNA polymerase sporulation specific sigma factor SigF
XLOC_000853	XLOC_000853	Scaffold_1:1259505-1260844	C	T	OK	426.176	467.908	0.134774	0.554261	Segregation and condensation protein A
XLOC_000874	XLOC_000874	Scaffold_1:1289131-1290406	C	T	OK	345.339	378.235	0.13127	0.608161	NAD-specific glutamate dehydrogenase (EC 1.4.1.2);Ontology_term
XLOC_000879	XLOC_000879	Scaffold_1:1294405-1295758	C	T	OK	265.494	289.131	0.123041	0.539245	Spore germination protein YpeB
XLOC_000883	XLOC_000883	Scaffold_1:1298236-1299289	C	T	OK	223.663	241.179	0.108781	0.468123	Isopentenyl-diphosphate delta-isomerase%2C FMN-dependent (EC 5.3.3.2);Ontology_term
XLOC_000887	XLOC_000887	Scaffold_1:1304065-1304269	C	T	OK	598.143	651.421	0.123099	0.330479	FIG01226975: hypothetical protein
XLOC_000890	XLOC_000890	Scaffold_1:1307105-1307384	C	T	OK	60.7636	80.8135	0.411389	0.789702	DNA-binding protein HBsu
XLOC_000891	XLOC_000891	Scaffold_1:1307593-1308163	C	T	OK	137.03	204.666	0.578777	2.03155	GTP cyclohydrolase I (EC 3.5.4.16) type 1;Ontology_term
XLOC_000901	XLOC_000901	Scaffold_1:1322543-1323659	C	T	OK	215.804	233.764	0.115328	0.483968	Prephenate dehydrogenase (EC 1.3.1.12);Ontology_term
XLOC_000902	XLOC_000902	Scaffold_1:1323669-1324956	C	T	OK	273.738	320.421	0.227169	1.03806	5-Enolpyruvylshikimate-3-phosphate synthase (EC 2.5.1.19);Ontology_term
XLOC_000903	XLOC_000903	Scaffold_1:1324960-1325107	C	T	OK	62.1929	136.646	1.13563	0.565474	hypothetical protein
XLOC_000904	XLOC_000904	Scaffold_1:1325188-1326463	C	T	OK	304.305	333.756	0.133274	0.597741	TPR-repeat-containing protein%2C putative component of Menaquinone-cytochrome C reductase
XLOC_000905	XLOC_000905	Scaffold_1:1326531-1327071	C	T	OK	283.613	317.079	0.160916	0.580225	FIG003190: hypothetical protein co-occurring with TPR domain protein
XLOC_000906	XLOC_000906	Scaffold_1:1327153-1327600	C	T	OK	151.752	171.692	0.178107	0.590411	FIG013069: hypothetical protein co-occurring with TPR domain protein
XLOC_000907	XLOC_000907	Scaffold_1:1327746-1328253	C	T	OK	332.532	377.74	0.183903	0.693972	Menaquinone-cytochrome C reductase iron-sulfur subunit
XLOC_000909	XLOC_000909	Scaffold_1:1328962-1329730	C	T	OK	212.807	252.069	0.244275	0.979413	Menaquinone-cytochrome C oxidoreductase%2C cytochrome C subunit
XLOC_000912	XLOC_000912	Scaffold_1:1330626-1331427	C	T	OK	242.013	278.202	0.201045	0.813233	FIG01227150: hypothetical protein
XLOC_000914	XLOC_000914	Scaffold_1:1332832-1333636	C	T	OK	186.627	205.248	0.137209	0.517076	4-hydroxy-tetrahydrodipicolinate reductase (EC 1.17.1.8);Ontology_term
XLOC_000915	XLOC_000915	Scaffold_1:1333655-1338065	C	T	OK	1134.33	1311.43	0.209304	0.749742	Methylglyoxal synthase (EC 4.2.3.3);Ontology_term
XLOC_000916	XLOC_000916	Scaffold_1:1338313-1339147	C	T	OK	328.549	371.995	0.179174	0.769272	3-methyl-2-oxobutanoate hydroxymethyltransferase (EC 2.1.2.11);Ontology_term
XLOC_000917	XLOC_000917	Scaffold_1:1339149-1340399	C	T	OK	514.869	584.822	0.183793	0.626452	Pantoate--beta-alanine ligase (EC 6.3.2.1);Ontology_term
XLOC_000919	XLOC_000919	Scaffold_1:1343467-1343638	C	T	OK	107.549	174.034	0.69437	0.73505	FIG01226635: hypothetical protein
XLOC_000922	XLOC_000922	Scaffold_1:1345487-1346780	C	T	OK	253.355	300.134	0.244444	1.07354	Asparaginyl-tRNA synthetase (EC 6.1.1.22);Ontology_term
XLOC_000923	XLOC_000923	Scaffold_1:1346854-1347553	C	T	OK	171.115	190.799	0.157092	0.560379	Chromosome replication initiation protein DnaD
XLOC_000925	XLOC_000925	Scaffold_1:1352129-1353089	C	T	OK	161.36	184.821	0.195845	0.735576	Uncharacterized protein YppC
XLOC_000932	XLOC_000932	Scaffold_1:1359982-1360252	C	T	OK	184.014	331.684	0.849993	2.2441	Inner spore coat protein D
XLOC_000933	XLOC_000933	Scaffold_1:1360368-1360920	C	T	OK	171.776	204.158	0.249154	0.883023	FIG005686: hypothetical protein
XLOC_000935	XLOC_000935	Scaffold_1:1361831-1363492	C	T	OK	392.623	447.692	0.189361	0.116447	FIG001721: Predicted N6-adenine-specific DNA methylase
XLOC_000936	XLOC_000936	Scaffold_1:1364024-1364387	C	T	OK	46.2123	59.8947	0.374153	0.854032	FIG01241489: hypothetical protein
XLOC_000945	XLOC_000945	Scaffold_1:1376874-1377147	C	T	OK	328.344	361.813	0.140034	0.405972	FIG00675519: hypothetical protein
XLOC_000946	XLOC_000946	Scaffold_1:1377226-1377376	C	T	OK	290.305	330.703	0.187966	0.189882	hypothetical protein
XLOC_000949	XLOC_000949	Scaffold_1:1380385-1380571	C	T	OK	95.2039	162.774	0.773774	1.08185	unknown
XLOC_000950	XLOC_000950	Scaffold_1:1381057-1381240	C	T	OK	286.252	312.591	0.12699	0.22415	activation of degradative enzymes (aprE%2C nprE%2C sacB)
XLOC_000961	XLOC_000961	Scaffold_1:1393821-1394073	C	T	OK	179.105	444.076	1.31	3.43337	hypothetical protein
XLOC_000962	XLOC_000962	Scaffold_1:1394140-1394629	C	T	OK	256.7	281.083	0.130913	0.465583	Dihydrofolate reductase (EC 1.5.1.3);Ontology_term
XLOC_000965	XLOC_000965	Scaffold_1:1398604-1398811	C	T	OK	23.5208	34.6858	0.560411	0.668051	unknown
XLOC_000967	XLOC_000967	Scaffold_1:1400569-1401295	C	T	OK	243.445	262.796	0.110345	0.429483	FIG006988: Lipase/Acylhydrolase with GDSL-like motif
XLOC_000972	XLOC_000972	Scaffold_1:1406724-1407697	C	T	OK	533.223	571.814	0.100807	0.398404	Peptide methionine sulfoxide reductase MsrA (EC 1.8.4.11);Ontology_term
XLOC_000977	XLOC_000977	Scaffold_1:1415468-1417464	C	T	OK	52.1207	111.574	1.09808	0.210079	Lysine 2%2C3-aminomutase (EC 5.4.3.2);Ontology_term
XLOC_000981	XLOC_000981	Scaffold_1:1419505-1419826	C	T	OK	78.3445	86.6168	0.144814	0.359412	unknown
XLOC_000985	XLOC_000985	Scaffold_1:1428425-1429031	C	T	OK	299.087	351.307	0.232168	0.932086	Carboxylesterase (EC 3.1.1.1);Ontology_term
XLOC_000988	XLOC_000988	Scaffold_1:1430968-1431247	C	T	OK	45.8029	85.4257	0.89923	1.90429	unknown
XLOC_000991	XLOC_000991	Scaffold_1:1433827-1434103	C	T	OK	189.83	219.326	0.208373	0.598095	FIG01230496: hypothetical protein
XLOC_001001	XLOC_001001	Scaffold_1:1449716-1450417	C	T	OK	30.8323	36.7058	0.251563	0.0507159	hypothetical protein
XLOC_001004	XLOC_001004	Scaffold_1:1458186-1458396	C	T	OK	75.7569	106.827	0.49583	0.715043	FIG01230826: hypothetical protein
XLOC_001005	XLOC_001005	Scaffold_1:1458832-1459177	C	T	OK	131.315	234.1	0.834093	2.45792	unknown
XLOC_001013	XLOC_001013	Scaffold_1:1472649-1473465	C	T	OK	335.855	367.174	0.128626	0.552974	Non-heme chloroperoxidase (EC 1.11.1.10);Ontology_term
XLOC_001028	XLOC_001028	Scaffold_1:1493875-1494397	C	T	OK	235.871	297.631	0.335524	1.21801	FIG01236840: hypothetical protein
XLOC_001030	XLOC_001030	Scaffold_1:1496598-1497408	C	T	OK	129.932	144.02	0.148519	0.526401	Cell wall-binding protein
XLOC_001040	XLOC_001040	Scaffold_1:1510255-1510588	C	T	OK	223.032	347.547	0.639959	2.04948	Transcriptional regulator%2C ArsR family
XLOC_001042	XLOC_001042	Scaffold_1:1512304-1513059	C	T	OK	584.241	706.591	0.27431	0.88178	Transcriptional regulator
XLOC_001047	XLOC_001047	Scaffold_1:1517869-1518355	C	T	OK	510.564	571.409	0.162431	0.634241	FIG01235722: hypothetical protein
XLOC_001050	XLOC_001050	Scaffold_1:1520386-1520791	C	T	OK	343.877	398.169	0.211488	0.736774	YnzE
XLOC_001051	XLOC_001051	Scaffold_1:1522392-1522725	C	T	OK	180.719	232.382	0.362748	1.14912	Protein secretion chaperonin CsaA
XLOC_001058	XLOC_001058	Scaffold_1:1535031-1535508	C	T	OK	183.019	210.018	0.198519	0.683779	FIG01243411: hypothetical protein
XLOC_001062	XLOC_001062	Scaffold_1:1552596-1552761	C	T	OK	153.005	206.185	0.430362	0.445987	hypothetical protein
XLOC_001064	XLOC_001064	Scaffold_1:1558550-1560032	C	T	OK	222.752	249.189	0.161803	0.727599	Glutamate synthase [NADPH] small chain (EC 1.4.1.13);Ontology_term
XLOC_001070	XLOC_001070	Scaffold_1:1567875-1568586	C	T	OK	290.648	381.93	0.394033	1.59968	Phosphoadenylyl-sulfate reductase [thioredoxin] (EC 1.8.4.8) / Adenylyl-sulfate reductase [thioredoxin] (EC 1.8.4.10);Ontology_term
XLOC_001077	XLOC_001077	Scaffold_1:1575764-1576925	C	T	OK	230.876	268.138	0.215859	0.974684	Isovaleryl-CoA dehydrogenase (EC 1.3.8.4);Ontology_term
XLOC_001079	XLOC_001079	Scaffold_1:1579102-1586728	C	T	OK	114.88	144.78	0.333736	1.61067	FIG01233961: hypothetical protein
XLOC_001080	XLOC_001080	Scaffold_1:1592999-1597286	C	T	OK	197.557	216.205	0.130127	0.624244	FIG01233961: hypothetical protein
XLOC_001083	XLOC_001083	Scaffold_1:1602703-1602916	C	T	OK	68.5038	87.2205	0.348482	0.642172	Biotin carboxyl carrier protein of methylcrotonyl-CoA carboxylase
XLOC_001086	XLOC_001086	Scaffold_1:1604669-1606199	C	T	OK	326.104	359.116	0.139117	0.649823	Methylcrotonyl-CoA carboxylase carboxyl transferase subunit (EC 6.4.1.4);Ontology_term
XLOC_001089	XLOC_001089	Scaffold_1:1608924-1609634	C	T	OK	132.345	148.921	0.17024	0.485941	hypothetical protein
XLOC_001090	XLOC_001090	Scaffold_1:1609670-1610849	C	T	OK	302.253	324.471	0.102331	0.451917	NADH dehydrogenase (EC 1.6.99.3);Ontology_term
XLOC_001096	XLOC_001096	Scaffold_1:1620505-1621759	C	T	OK	214.782	242.492	0.175064	0.761323	3'-to-5' oligoribonuclease B%2C Bacillus type
XLOC_001104	XLOC_001104	Scaffold_1:1630909-1631257	C	T	OK	204.689	230.988	0.174383	0.537927	Predicted D-glucuronide-specific TRAP transporter%2C small transmembrane component
XLOC_001133	XLOC_001133	Scaffold_1:1678294-1679008	C	T	OK	337.689	370.701	0.13456	0.550318	transcriptional regulator%2C Crp/Fnr family
XLOC_001139	XLOC_001139	Scaffold_1:1689855-1690200	C	T	OK	198.086	243.221	0.296146	0.903043	FIG01235320: hypothetical protein
XLOC_001145	XLOC_001145	Scaffold_1:1707047-1707335	C	T	OK	142.134	156.193	0.136075	0.361205	FIG01226527: hypothetical protein
XLOC_001152	XLOC_001152	Scaffold_1:1718224-1718386	C	T	OK	101.468	403.167	1.99036	1.78699	unknown
XLOC_001155	XLOC_001155	Scaffold_1:1735659-1736016	C	T	OK	221.147	260.078	0.233934	0.767991	hypothetical protein
XLOC_001159	XLOC_001159	Scaffold_1:1753959-1754190	C	T	OK	21.0211	33.4871	0.671768	0.636759	conserved hypothetical protein
XLOC_001167	XLOC_001167	Scaffold_1:1798602-1799347	C	T	OK	484.031	847.973	0.808919	0.406215	hypothetical protein
XLOC_001168	XLOC_001168	Scaffold_1:1799741-1800059	C	T	OK	222.73	241.164	0.114722	0.353243	Multidrug resistance protein EbrA
XLOC_001173	XLOC_001173	Scaffold_1:1808794-1809829	C	T	OK	186.3	226.961	0.284823	1.12079	Beta-lactamase (EC 3.5.2.6);Ontology_term
XLOC_001178	XLOC_001178	Scaffold_1:1875574-1875721	C	T	OK	620.128	695.599	0.165689	0.180771	hypothetical protein
XLOC_001193	XLOC_001193	Scaffold_1:2067545-2067734	C	T	OK	45.9884	72.0011	0.64675	0.589219	FIG01225604: hypothetical protein
XLOC_001195	XLOC_001195	Scaffold_1:2069441-2069948	C	T	OK	277.896	303.942	0.129252	0.457483	FIG01237263: hypothetical protein
XLOC_001203	XLOC_001203	Scaffold_1:2086500-2086710	C	T	OK	15.8119	49.072	1.63388	1.41314	Protein of unknown function DUF1447
XLOC_001217	XLOC_001217	Scaffold_1:2136594-2136783	C	T	OK	94.1061	200.303	1.08982	1.67253	FIG01233382: hypothetical protein
XLOC_001219	XLOC_001219	Scaffold_1:2142601-2143363	C	T	OK	151.85	198.014	0.382952	1.34202	FIG01228050: hypothetical protein
XLOC_001221	XLOC_001221	Scaffold_1:2157196-2157331	C	T	OK	131.508	289.804	1.13993	0.567615	hypothetical protein
XLOC_001229	XLOC_001229	Scaffold_1:2171402-2172648	C	T	OK	2906.78	3224.33	0.149581	0.0316391	response regulator aspartate phosphatase
XLOC_001239	XLOC_001239	Scaffold_1:2202969-2203167	C	T	OK	91.9706	193.922	1.07623	1.74477	Small acid-soluble spore protein%2C alpha/beta family%2C SASP_6
XLOC_001268	XLOC_001268	Scaffold_1:2337889-2338840	C	T	OK	215.685	240.328	0.156081	0.62606	Arabinan endo-1%2C5-alpha-L-arabinosidase (EC 3.2.1.99);Ontology_term
XLOC_001272	XLOC_001272	Scaffold_1:2347383-2347839	C	T	OK	230.545	250.864	0.121854	0.415257	BH3131 unknown
XLOC_001277	XLOC_001277	Scaffold_1:2350259-2352133	C	T	OK	437.224	475.845	0.122119	0.543748	UTP--glucose-1-phosphate uridylyltransferase (EC 2.7.7.9);Ontology_term
XLOC_001278	XLOC_001278	Scaffold_1:2352240-2352816	C	T	OK	260.026	293.92	0.176766	0.654033	FIG139438: lipoprotein B
XLOC_001279	XLOC_001279	Scaffold_1:2353234-2355514	C	T	OK	238.151	268.142	0.17112	0.801291	putative ATP-dependent DNA helicase YjcD
XLOC_001286	XLOC_001286	Scaffold_1:2372479-2373052	C	T	OK	101.285	117.62	0.215716	0.700506	Adenylate cyclase (EC 4.6.1.1);Ontology_term
XLOC_001288	XLOC_001288	Scaffold_1:2373894-2374074	C	T	OK	45.0062	67.7491	0.590078	0.537588	hypothetical protein
XLOC_001289	XLOC_001289	Scaffold_1:2374202-2375500	C	T	OK	231.731	281.89	0.282683	0.820525	Hemoglobin-like protein HbO
XLOC_001293	XLOC_001293	Scaffold_1:2387591-2388254	C	T	OK	292.428	338.492	0.211041	0.801019	membrane protein%2C putative
XLOC_001296	XLOC_001296	Scaffold_1:2411044-2411287	C	T	OK	153.911	247.365	0.684539	1.71777	unknown
XLOC_001302	XLOC_001302	Scaffold_1:2428079-2429060	C	T	OK	140.554	179.698	0.354454	1.37332	GMP reductase (EC 1.7.1.7);Ontology_term
XLOC_001303	XLOC_001303	Scaffold_1:2430621-2431482	C	T	OK	121.315	168.526	0.474207	1.72972	DegV family protein
XLOC_001310	XLOC_001310	Scaffold_1:2452741-2454211	C	T	OK	227.63	249.064	0.129825	0.574336	Spore germination protein GerKA
XLOC_001312	XLOC_001312	Scaffold_1:2459453-2461779	C	T	OK	164.986	178.085	0.110223	0.294936	Multi antimicrobial extrusion protein (Na(+)/drug antiporter)%2C MATE family of MDR efflux pumps
XLOC_001314	XLOC_001314	Scaffold_1:2462379-2463759	C	T	OK	68.655	90.6794	0.40141	1.51294	Ammonium transporter
XLOC_001315	XLOC_001315	Scaffold_1:2465875-2466442	C	T	OK	180.731	209.265	0.211489	0.751139	Uncharacterized protein yisN%2C only in Bacillus
XLOC_001316	XLOC_001316	Scaffold_1:2470575-2471664	C	T	OK	379.373	446.19	0.234044	1.05553	Inner spore coat protein H
XLOC_001317	XLOC_001317	Scaffold_1:2471823-2472009	C	T	OK	184.918	274.345	0.569108	0.909099	YisI
XLOC_001319	XLOC_001319	Scaffold_1:2472804-2473050	C	T	OK	477.73	630.538	0.400387	1.18676	Protein GerPB%2C required for proper assembly of spore coat%2C mutations lead to super-dormant spore
XLOC_001321	XLOC_001321	Scaffold_1:2473858-2474242	C	T	OK	168.643	196.455	0.220226	0.713769	Protein GerPE%2C required for proper assembly of spore coat%2C mutations lead to super-dormant spore
XLOC_001324	XLOC_001324	Scaffold_1:2488668-2490707	C	T	OK	632.427	685.678	0.116631	0.499566	DNA-binding response regulator
XLOC_001325	XLOC_001325	Scaffold_1:2490790-2492026	C	T	OK	395.561	452.768	0.194871	0.910884	hypothetical protein
XLOC_001326	XLOC_001326	Scaffold_1:2493925-2495128	C	T	OK	259.661	281.086	0.114381	0.505612	YhjO
XLOC_001327	XLOC_001327	Scaffold_1:2495202-2496822	C	T	OK	230.278	269.626	0.227581	1.0423	Long-chain-fatty-acid--CoA ligase (EC 6.2.1.3) / Acetoacetyl-CoA synthetase [leucine] (EC 6.2.1.16);Ontology_term
XLOC_001328	XLOC_001328	Scaffold_1:2498169-2499324	C	T	OK	135.243	165.128	0.288028	1.14162	FIG01236273: hypothetical protein
XLOC_001329	XLOC_001329	Scaffold_1:2506510-2506856	C	T	OK	25.6	60.4154	1.23877	0.361716	hypothetical protein
XLOC_001330	XLOC_001330	Scaffold_1:2519804-2521418	C	T	OK	117.671	139.699	0.247566	0.959946	Transcriptional regulatory protein
XLOC_001331	XLOC_001331	Scaffold_1:2523124-2524900	C	T	OK	317.786	342.878	0.10964	0.51545	FIG01236687: hypothetical protein
XLOC_001333	XLOC_001333	Scaffold_1:2527588-2527822	C	T	OK	90.5564	125.173	0.467034	0.91615	unknown
XLOC_001335	XLOC_001335	Scaffold_1:2528889-2530419	C	T	OK	316.526	343.233	0.116863	0.543046	Probable oxidoreductase%2C with Rieske iron-sulfur protein 2Fe-2S subunit
XLOC_001336	XLOC_001336	Scaffold_1:2530525-2531818	C	T	OK	165.533	181.642	0.133975	0.548806	methyl-accepting chemotaxis protein
XLOC_001337	XLOC_001337	Scaffold_1:2532109-2534733	C	T	OK	224.851	310.659	0.466362	1.02899	Predicted broad substrate specificity phosphatase
XLOC_001338	XLOC_001338	Scaffold_1:2537475-2538615	C	T	OK	276.346	323.477	0.227187	1.0039	Subtilisin Carlsberg precursor (EC 3.4.21.62);Ontology_term
XLOC_001339	XLOC_001339	Scaffold_1:2541691-2543704	C	T	OK	74.6516	107.625	0.527774	0.373959	FIG01237402: hypothetical protein
XLOC_001340	XLOC_001340	Scaffold_1:2545729-2545864	C	T	OK	178.599	386.639	1.11426	0.554837	unknown
XLOC_001342	XLOC_001342	Scaffold_1:2546171-2547458	C	T	OK	341.953	373.469	0.12719	0.574991	Glutamate-aspartate carrier protein
XLOC_001343	XLOC_001343	Scaffold_1:2547613-2547811	C	T	OK	1973.75	2194.59	0.153014	0.471266	FIG01234550: hypothetical protein
XLOC_001345	XLOC_001345	Scaffold_1:2558985-2559489	C	T	OK	103.301	143.436	0.473558	1.53287	Uncharacterized protein%2C homolog of B.subtilis yhgC
XLOC_001346	XLOC_001346	Scaffold_1:2559596-2560973	C	T	OK	178.536	236.682	0.406733	1.80071	unknown
XLOC_001347	XLOC_001347	Scaffold_1:2561053-2562274	C	T	OK	163.713	185.104	0.177175	0.741961	Catalyzes the cleavage of p-aminobenzoyl-glutamate to p-aminobenzoate and glutamate%2C subunit A
XLOC_001348	XLOC_001348	Scaffold_1:2565547-2565967	C	T	OK	188.525	203.074	0.107251	0.346718	Histidine triad (HIT) nucleotide-binding protein%2C similarity with At5g48545 and yeast YDL125C (HNT1)
XLOC_001349	XLOC_001349	Scaffold_1:2566117-2567239	C	T	OK	303.924	357.144	0.232794	1.05351	Phosphoserine aminotransferase (EC 2.6.1.52);Ontology_term
XLOC_001350	XLOC_001350	Scaffold_1:2567383-2567911	C	T	OK	368.986	419.386	0.184715	0.693603	Substrate-specific component TrpP of tryptophan ECF transporter
XLOC_001357	XLOC_001357	Scaffold_1:2583514-2584012	C	T	OK	176.493	190.037	0.106666	0.364655	trkA domain protein
XLOC_001365	XLOC_001365	Scaffold_1:2595917-2596158	C	T	OK	79.1336	176.907	1.16063	0.577924	hypothetical protein
XLOC_001367	XLOC_001367	Scaffold_1:2601108-2601618	C	T	OK	142.08	220.498	0.634062	2.18356	Stress response protein nhaX
XLOC_001368	XLOC_001368	Scaffold_1:2602721-2606512	C	T	OK	246.966	340.761	0.464447	2.14584	FIG01225897: hypothetical protein
XLOC_001369	XLOC_001369	Scaffold_1:2606589-2607066	C	T	OK	111.521	190.432	0.771958	2.58727	FIG01246923: hypothetical protein
XLOC_001370	XLOC_001370	Scaffold_1:2608299-2609658	C	T	OK	77.9359	121.649	0.642363	2.4599	Na+/H+ antiporter NhaC
XLOC_001371	XLOC_001371	Scaffold_1:2610842-2611754	C	T	OK	163.5	204.82	0.325067	1.22807	polysaccharide deacetylase
XLOC_001374	XLOC_001374	Scaffold_1:2617407-2617560	C	T	OK	94.9943	110.796	0.221993	0.138401	hypothetical protein
XLOC_001375	XLOC_001375	Scaffold_1:2619765-2620191	C	T	OK	219.834	289.701	0.398145	1.36506	HTH-type transcriptional regulator cueR
XLOC_001391	XLOC_001391	Scaffold_1:2674338-2674766	C	T	OK	523.984	573.379	0.129966	0.295299	hypothetical protein
XLOC_001392	XLOC_001392	Scaffold_1:2674978-2676515	C	T	OK	665.683	740.386	0.153442	0.511166	FIG01226141: hypothetical protein
XLOC_001403	XLOC_001403	Scaffold_1:2698433-2699435	C	T	OK	192.252	208.501	0.117054	0.450721	hypothetical protein
XLOC_001411	XLOC_001411	Scaffold_1:2706716-2706899	C	T	OK	93.5974	327.938	1.80888	2.09214	hypothetical protein
XLOC_001414	XLOC_001414	Scaffold_1:2709234-2709618	C	T	OK	164.174	185.937	0.179589	0.578011	hypothetical protein
XLOC_001417	XLOC_001417	Scaffold_1:2756100-2757222	C	T	OK	374.224	402.504	0.105101	0.471081	response regulator aspartate phosphatase
XLOC_001419	XLOC_001419	Scaffold_1:2760854-2761310	C	T	OK	302.408	330.709	0.129068	0.445139	hypothetical protein
XLOC_001420	XLOC_001420	Scaffold_1:2761414-2761759	C	T	OK	122.306	184.084	0.589873	1.71972	hypothetical protein
XLOC_001422	XLOC_001422	Scaffold_1:2762138-2762429	C	T	OK	97.6918	105.743	0.114254	0.281322	hypothetical protein
XLOC_001423	XLOC_001423	Scaffold_1:2762430-2762934	C	T	OK	406.366	516.814	0.346866	1.30916	hypothetical protein
XLOC_001425	XLOC_001425	Scaffold_1:2763211-2763827	C	T	OK	379.814	429.045	0.175836	0.667147	hypothetical protein
XLOC_001427	XLOC_001427	Scaffold_1:2766353-2766500	C	T	OK	238.695	269.337	0.174239	0.153624	hypothetical protein
XLOC_001431	XLOC_001431	Scaffold_1:2768579-2768750	C	T	OK	2733.38	2966.28	0.117967	0.370724	hypothetical protein
XLOC_001433	XLOC_001433	Scaffold_1:2778750-2779380	C	T	OK	393.381	422.331	0.102448	0.410062	FIG01227611: hypothetical protein
XLOC_001434	XLOC_001434	Scaffold_1:2784310-2784972	C	T	OK	425.811	480.524	0.174393	0.402106	HigA protein (antitoxin to HigB)
XLOC_001441	XLOC_001441	Scaffold_1:2838368-2838710	C	T	OK	141.247	174.122	0.301877	0.911377	Repressor (CI-like) [Bacteriophage A118]
XLOC_001456	XLOC_001456	Scaffold_1:2897273-2897531	C	T	OK	163.711	181.471	0.148587	0.397209	Transcriptional regulator%2C MarR family%3B Cinnamoyl ester hydrolase
XLOC_001467	XLOC_001467	Scaffold_1:2916569-2916725	C	T	OK	69.3584	161.638	1.22063	0.859559	hypothetical protein
XLOC_001468	XLOC_001468	Scaffold_1:2918408-2918903	C	T	OK	53.3597	62.9579	0.238637	0.651525	phage integrase
XLOC_001472	XLOC_001472	Scaffold_1:2943837-2944158	C	T	OK	144.195	189.519	0.394323	1.12143	Thioredoxin
XLOC_001474	XLOC_001474	Scaffold_1:2944571-2944730	C	T	OK	199.574	232.86	0.222541	0.224808	hypothetical protein
XLOC_001475	XLOC_001475	Scaffold_1:2944732-2944888	C	T	OK	29.0435	135.921	2.22648	1.19404	Uncharacterized protein ydbN
XLOC_001477	XLOC_001477	Scaffold_1:2952750-2954040	C	T	OK	369.578	398.56	0.108916	0.507216	Methionine transporter MetT
XLOC_001478	XLOC_001478	Scaffold_1:2955023-2956681	C	T	OK	168.027	227.247	0.435563	0.559379	conserved protein YdaT
XLOC_001487	XLOC_001487	Scaffold_1:2974756-2975140	C	T	OK	265.147	292.609	0.142184	0.487756	FIG01248758: hypothetical protein
XLOC_001488	XLOC_001488	Scaffold_1:2998395-2999076	C	T	OK	418.026	460.862	0.14074	0.576603	predicted biotin regulatory protein BioR (GntR family)
XLOC_001489	XLOC_001489	Scaffold_1:3008272-3008845	C	T	OK	267.351	372.307	0.47776	1.77701	DNA for 25-36 DEGREE region containing the AMYE-SRFA region%2C complete CDS
XLOC_001490	XLOC_001490	Scaffold_1:3008849-3010511	C	T	OK	206.84	238.947	0.208178	0.941365	Copper resistance protein D
XLOC_001491	XLOC_001491	Scaffold_1:3010513-3011158	C	T	OK	269.153	329.927	0.293718	1.13274	Conserved membrane protein in copper uptake%2C YcnI
XLOC_001492	XLOC_001492	Scaffold_1:3011852-3012737	C	T	OK	246.037	292.292	0.248539	1.03185	Permease of the drug/metabolite transporter (DMT) superfamily
XLOC_001493	XLOC_001493	Scaffold_1:3016992-3018423	C	T	OK	123.791	186.636	0.592319	2.49341	Transcriptional regulator GabR of GABA utilization (GntR family with aminotransferase-like domain)
XLOC_001494	XLOC_001494	Scaffold_1:3018961-3019249	C	T	OK	61.623	70.6421	0.197061	0.375316	FIG01231880: hypothetical protein
XLOC_001495	XLOC_001495	Scaffold_1:3019267-3020005	C	T	OK	89.9849	134.721	0.582219	2.02067	Oxygen-insensitive NADPH nitroreductase (EC 1.-.-.-);Ontology_term
XLOC_001496	XLOC_001496	Scaffold_1:3020115-3020958	C	T	OK	118.713	178.524	0.588639	2.17595	Probable carboxyvinyl-carboxyphosphonate phosphorylmutase (EC 2.7.8.23);Ontology_term
XLOC_001497	XLOC_001497	Scaffold_1:3021019-3021940	C	T	OK	151.094	192.254	0.347569	1.29708	TetR family transcriptional regulator probably coupled to RND multidrug efflux transporter
XLOC_001498	XLOC_001498	Scaffold_1:3021951-3023373	C	T	OK	183.72	199.32	0.117578	0.507191	FIG01240554: hypothetical protein
XLOC_001503	XLOC_001503	Scaffold_1:3040068-3040287	C	T	OK	373.724	462.751	0.308263	0.820132	Uncharacterized protein yczF precursor
XLOC_001505	XLOC_001505	Scaffold_1:3043921-3044380	C	T	OK	565.186	700.502	0.309665	1.26814	BH2119 unknown
XLOC_001511	XLOC_001511	Scaffold_1:3059350-3059629	C	T	OK	256.935	324.723	0.33781	0.980188	FIG01243676: hypothetical protein
XLOC_001513	XLOC_001513	Scaffold_1:3061318-3061618	C	T	OK	30.7252	44.578	0.536912	0.969419	BH2522 unknown conserved protein
XLOC_001517	XLOC_001517	Scaffold_1:3063544-3064385	C	T	OK	103.702	126.385	0.285389	0.978829	FIG01233855: hypothetical protein
XLOC_001521	XLOC_001521	Scaffold_1:3065944-3066286	C	T	OK	98.5729	108.12	0.133372	0.350839	FIG01247715: hypothetical protein
XLOC_001529	XLOC_001529	Scaffold_1:3085263-3085944	C	T	OK	276.957	299.728	0.113991	0.451965	4'-phosphopantetheinyl transferase (EC 2.7.8.-);Ontology_term
XLOC_001531	XLOC_001531	Scaffold_1:3100025-3100622	C	T	OK	279.68	324.096	0.212647	0.780043	hypothetical protein
XLOC_001532	XLOC_001532	Scaffold_1:3112882-3113623	C	T	OK	414.081	467.696	0.175658	0.730975	FIG01226826: hypothetical protein
XLOC_001533	XLOC_001533	Scaffold_1:3115228-3115675	C	T	OK	360.146	406.696	0.175368	0.619275	competence-specific nuclease
XLOC_001538	XLOC_001538	Scaffold_1:3123715-3124603	C	T	OK	419.716	459.884	0.131858	0.595352	possible permease
XLOC_001540	XLOC_001540	Scaffold_1:3132146-3132323	C	T	OK	74.2661	89.5216	0.269532	0.248587	hypothetical protein
XLOC_001541	XLOC_001541	Scaffold_1:3134007-3135342	C	T	OK	330.133	398.048	0.269893	1.24927	S-methylmethionine permease
XLOC_001542	XLOC_001542	Scaffold_1:3139172-3140378	C	T	OK	365.192	396.901	0.120123	0.558978	Nitrate/nitrite transporter
XLOC_001546	XLOC_001546	Scaffold_1:3157689-3158641	C	T	OK	565.035	899.582	0.670914	0.197591	Thiosulfate sulfurtransferase%2C rhodanese (EC 2.8.1.1);Ontology_term
XLOC_001549	XLOC_001549	Scaffold_1:3171742-3172374	C	T	OK	725.82	831.572	0.19623	0.693224	PTS system%2C lichenan-%2C cellobiose-specific IIA component (EC 2.7.1.69)%3B PTS system%2C cellobiose-specific IIC component (EC 2.7.1.69);Ontology_term
XLOC_001550	XLOC_001550	Scaffold_1:3172495-3175227	C	T	OK	726.364	785.814	0.113497	0.541582	Glycolate dehydrogenase (EC 1.1.99.14)%2C subunit GlcD;Ontology_term
XLOC_001552	XLOC_001552	Scaffold_1:3177553-3179389	C	T	OK	303.653	327.443	0.108818	0.511406	Oligoendopeptidase F (EC 3.4.24.-);Ontology_term
XLOC_001555	XLOC_001555	Scaffold_1:3186113-3187190	C	T	OK	128.254	158.063	0.301493	1.11367	FIG01232969: hypothetical protein
XLOC_001558	XLOC_001558	Scaffold_1:3206119-3206668	C	T	OK	345.836	408.489	0.240209	0.899142	Transcriptional regulator%2C MarR family
XLOC_001564	XLOC_001564	Scaffold_1:3238518-3238917	C	T	OK	158.046	219.629	0.474729	1.5751	putative membrane protein
XLOC_001571	XLOC_001571	Scaffold_1:3255039-3257348	C	T	OK	1034.9	1195.73	0.208401	0.140644	hypothetical protein
XLOC_001573	XLOC_001573	Scaffold_1:3258145-3258592	C	T	OK	130.259	165.401	0.344584	1.08803	FIG01247115: hypothetical protein
XLOC_001574	XLOC_001574	Scaffold_1:3258660-3259071	C	T	OK	139.625	185.505	0.409899	1.27557	YbfF
XLOC_001576	XLOC_001576	Scaffold_1:3262017-3262365	C	T	OK	243.34	271.136	0.156041	0.504023	hypothetical protein
XLOC_001598	XLOC_001598	Scaffold_1:3330268-3331435	C	T	OK	138.11	154.041	0.157498	0.601877	response regulator aspartate phosphatase
XLOC_001601	XLOC_001601	Scaffold_1:3332415-3333072	C	T	OK	180.234	202.819	0.170324	0.605193	Trk system potassium uptake protein TrkA
XLOC_001630	XLOC_001630	Scaffold_1:3417971-3418406	C	T	OK	157.717	182.952	0.214131	0.690256	Rrf2 family transcriptional regulator%2C group III
XLOC_001637	XLOC_001637	Scaffold_1:3445905-3446904	C	T	OK	187.647	233.089	0.312866	1.25203	Thioredoxin reductase (EC 1.8.1.9);Ontology_term
XLOC_001648	XLOC_001648	Scaffold_1:3489701-3489821	C	T	OK	541.743	1132.26	1.06352	0.529569	hypothetical protein
XLOC_001660	XLOC_001660	Scaffold_1:3548568-3549249	C	T	OK	397.66	428.599	0.108093	0.455854	Transcriptional regulator%2C GntR family
XLOC_001664	XLOC_001664	Scaffold_1:3568971-3570831	C	T	OK	264.938	291.983	0.140228	0.648568	Lipoteichoic acid synthase LtaS Type IIIa
XLOC_001667	XLOC_001667	Scaffold_1:3574519-3575698	C	T	OK	282.342	341.898	0.276122	1.24502	Cysteine desulfurase (EC 2.8.1.7);Ontology_term
XLOC_001676	XLOC_001676	Scaffold_1:3596813-3597140	C	T	OK	650.942	725.312	0.156073	0.574552	Ferredoxin
XLOC_001691	XLOC_001691	Scaffold_1:3626397-3627843	C	T	OK	286.75	309.35	0.109447	0.498212	FIG01240146: hypothetical protein
XLOC_001696	XLOC_001696	Scaffold_1:3635028-3635313	C	T	OK	33.0413	49.3867	0.579852	1.06713	Orbi_VP5%2C Orbivirus outer capsid protein VP5
XLOC_001699	XLOC_001699	Scaffold_1:3641675-3642074	C	T	OK	176.701	190.888	0.111419	0.360644	immunity repressor protein (phage-related protein)
XLOC_001708	XLOC_001708	Scaffold_1:3674348-3674564	C	T	OK	17.4287	37.9239	1.12165	0.932051	unknown
XLOC_001711	XLOC_001711	Scaffold_1:3701511-3702606	C	T	OK	310.155	341.415	0.13854	0.630584	NADH-dependent flavin oxidoreductase
XLOC_001716	XLOC_001716	Scaffold_1:3712315-3713287	C	T	OK	146.069	185.468	0.344521	1.32932	Glyoxylate reductase (EC 1.1.1.79) / Glyoxylate reductase (EC 1.1.1.26) / Hydroxypyruvate reductase (EC 1.1.1.81);Ontology_term
XLOC_001717	XLOC_001717	Scaffold_1:3713990-3714686	C	T	OK	101.594	138.618	0.44829	1.58743	Transcriptional regulator%2C ArsR family
XLOC_001718	XLOC_001718	Scaffold_1:3714940-3715396	C	T	OK	144.918	181.693	0.326271	1.07921	Ribonuclease (EC 3.1.27.-) (RNase Bci);Ontology_term
XLOC_001719	XLOC_001719	Scaffold_1:3715400-3715676	C	T	OK	33.1425	44.7106	0.431935	0.756979	Barstar
XLOC_001722	XLOC_001722	Scaffold_1:3730613-3731339	C	T	OK	144.957	160.425	0.146275	0.520689	FIG00774329: hypothetical protein
XLOC_001731	XLOC_001731	Scaffold_1:3802475-3802865	C	T	OK	226.145	283.997	0.328624	1.09353	Glycerol-3-phosphate cytidylyltransferase (EC 2.7.7.39);Ontology_term
XLOC_001738	XLOC_001738	Scaffold_1:3837138-3837966	C	T	OK	209.738	237.171	0.177336	0.681413	4-deoxy-L-threo-5-hexosulose-uronate ketol-isomerase (EC 5.3.1.17);Ontology_term
XLOC_001739	XLOC_001739	Scaffold_1:3837981-3838746	C	T	OK	259.248	298.112	0.201526	0.820476	2-deoxy-D-gluconate 3-dehydrogenase (EC 1.1.1.125);Ontology_term
XLOC_001742	XLOC_001742	Scaffold_1:3843075-3843936	C	T	OK	390.142	430.261	0.141214	0.620295	hydrolase%2C haloacid dehalogenase-like family
XLOC_001743	XLOC_001743	Scaffold_1:3849482-3850463	C	T	OK	312.626	361.391	0.209124	0.91895	Ribose operon repressor
XLOC_001744	XLOC_001744	Scaffold_1:3850465-3851739	C	T	OK	620.512	700.992	0.175939	0.607719	Ribokinase (EC 2.7.1.15);Ontology_term
XLOC_001745	XLOC_001745	Scaffold_1:3851776-3853258	C	T	OK	266.34	309.745	0.217809	0.995196	Ribose ABC transport system%2C ATP-binding protein RbsA (TC 3.A.1.2.1)
XLOC_001746	XLOC_001746	Scaffold_1:3853259-3854222	C	T	OK	205.327	223.254	0.120759	0.489042	Ribose ABC transport system%2C permease protein RbsC (TC 3.A.1.2.1)
XLOC_001747	XLOC_001747	Scaffold_1:3854236-3855151	C	T	OK	302.495	361.944	0.258856	1.13766	Ribose ABC transport system%2C periplasmic ribose-binding protein RbsB (TC 3.A.1.2.1)
XLOC_001748	XLOC_001748	Scaffold_1:3856211-3856979	C	T	OK	257.174	306.253	0.25198	1.00699	SAM-dependent methyltransferase YafE (UbiE paralog)
XLOC_001749	XLOC_001749	Scaffold_1:3859760-3860639	C	T	OK	149.672	194.445	0.377552	1.48011	LysR family regulatory protein CidR
XLOC_001750	XLOC_001750	Scaffold_1:3862538-3863015	C	T	OK	129.807	171.41	0.40108	1.3036	Transcriptional regulator%2C AsnC family
XLOC_001751	XLOC_001751	Scaffold_1:3863036-3864154	C	T	OK	630.17	800.193	0.344606	1.49734	Chromate transport protein
XLOC_001753	XLOC_001753	Scaffold_1:3882422-3882836	C	T	OK	153.608	200.55	0.384708	1.25952	unknown
XLOC_001757	XLOC_001757	Scaffold_1:3892070-3892799	C	T	OK	341.199	395.596	0.213414	0.882751	YqjF
XLOC_001760	XLOC_001760	Scaffold_1:3896125-3897424	C	T	OK	199.88	217.419	0.121346	0.519646	Magnesium and cobalt efflux protein CorC
XLOC_001762	XLOC_001762	Scaffold_1:3898802-3899153	C	T	OK	644.971	693.603	0.104874	0.378657	Nitrogen regulatory protein P-II
XLOC_001764	XLOC_001764	Scaffold_1:3903868-3905335	C	T	OK	370.985	418.898	0.175239	0.817903	Cardiolipin synthetase (EC 2.7.8.-);Ontology_term
XLOC_001766	XLOC_001766	Scaffold_1:3924923-3925316	C	T	OK	104.334	124.488	0.25479	0.782589	FIG01232786: hypothetical protein
XLOC_001768	XLOC_001768	Scaffold_1:3929805-3931068	C	T	OK	276.579	318.388	0.203093	0.917262	Oxalate/formate antiporter
XLOC_001769	XLOC_001769	Scaffold_1:3931101-3933453	C	T	OK	313.925	338.93	0.11057	0.527887	Formate dehydrogenase-O%2C major subunit (EC 1.2.1.2);Ontology_term
XLOC_001797	XLOC_001797	Scaffold_1:4057738-4058302	C	T	OK	262.368	315.306	0.26516	0.988056	FMN reductase%2C NADPH-dependent
XLOC_001798	XLOC_001798	Scaffold_1:4058483-4060333	C	T	OK	418.582	537.807	0.361577	0.861113	FIG013268: hypothetical protein
XLOC_001799	XLOC_001799	Scaffold_1:4063427-4064591	C	T	OK	273.351	300.341	0.135844	0.601566	Xylose-responsive transcription regulator%2C ROK family
XLOC_001805	XLOC_001805	Scaffold_1:4087420-4090069	C	T	OK	542.317	737.573	0.44365	0.625551	hypothetical protein
XLOC_001808	XLOC_001808	Scaffold_1:4093430-4094836	C	T	OK	374.582	401.586	0.10043	0.161825	D-alanine--poly(phosphoribitol) ligase subunit 2 (EC 6.1.1.13);Ontology_term
XLOC_001815	XLOC_001815	Scaffold_1:4113041-4113832	C	T	OK	177.382	193.616	0.126337	0.431827	FIG01237759: hypothetical protein
XLOC_001818	XLOC_001818	Scaffold_1:4122618-4124010	C	T	OK	271.996	304.598	0.163323	0.75234	Catalase (EC 1.11.1.6);Ontology_term
XLOC_001825	XLOC_001825	Scaffold_1:4141532-4141880	C	T	OK	197.311	317.058	0.684275	2.12538	transcriptional regulator (Xre family)
XLOC_001840	XLOC_001840	Scaffold_1:4181076-4182051	C	T	OK	216.287	255.468	0.240196	0.976161	Sucrose operon repressor ScrR%2C LacI family
XLOC_001841	XLOC_001841	Scaffold_1:4182298-4182778	C	T	OK	119.545	137.516	0.202048	0.637799	Uncharacterized protein in polymyxin biosynthetic cluster
XLOC_001842	XLOC_001842	Scaffold_1:4184061-4185192	C	T	OK	121.259	167.871	0.469264	1.82763	Methionine synthase II (cobalamin-independent)
XLOC_001843	XLOC_001843	Scaffold_1:4185535-4188774	C	T	OK	170.271	223.195	0.39047	1.54209	putative integral membrane protein
XLOC_001844	XLOC_001844	Scaffold_1:4188804-4189800	C	T	OK	286.031	324.664	0.182776	0.809798	UDP-glucose 4-epimerase (EC 5.1.3.2);Ontology_term
XLOC_001845	XLOC_001845	Scaffold_1:4194531-4195725	C	T	OK	342.798	373.983	0.125611	0.564411	Nucleoside permease NupC
XLOC_001847	XLOC_001847	Scaffold_1:4207787-4207946	C	T	OK	200.528	477.895	1.25289	1.51804	FIG01239786: hypothetical protein
XLOC_001848	XLOC_001848	Scaffold_1:4211257-4213447	C	T	OK	68.0903	85.6229	0.330546	1.32515	FIG01240016: hypothetical protein
XLOC_001873	XLOC_001873	Scaffold_1:4321340-4321826	C	T	OK	581.687	689.193	0.244663	0.995009	FIG01225621: hypothetical protein
XLOC_001892	XLOC_001892	Scaffold_1:4375001-4375619	C	T	OK	245.73	284.33	0.210492	0.762999	Spore protease GPR related protein
XLOC_001899	XLOC_001899	Scaffold_1:4391210-4391453	C	T	OK	296.542	544.803	0.877497	2.48884	OrfX
XLOC_001906	XLOC_001906	Scaffold_1:12988-13411	C	T	OK	296.799	348.973	0.233626	0.806236	hypothetical protein
XLOC_001913	XLOC_001913	Scaffold_1:135662-136160	C	T	OK	67.4163	89.7076	0.412133	1.21553	Spore germination protein GerD
XLOC_001915	XLOC_001915	Scaffold_1:140338-140605	C	T	OK	63.2663	92.2844	0.54465	1.11573	hypothetical protein
XLOC_001917	XLOC_001917	Scaffold_1:141949-142180	C	T	OK	287.354	342.547	0.253471	0.673559	conserved hypothetical protein
XLOC_001920	XLOC_001920	Scaffold_1:146417-147182	C	T	OK	240.466	291.651	0.27841	1.13441	DltE
XLOC_001921	XLOC_001921	Scaffold_1:148831-150217	C	T	OK	69.3929	105.63	0.606157	2.26467	Predicted L-rhamnose permease RhaY
XLOC_001922	XLOC_001922	Scaffold_1:155309-156137	C	T	OK	106.059	133.817	0.335402	1.2164	Transcriptional regulator%2C TrmB family
XLOC_001933	XLOC_001933	Scaffold_1:186821-187700	C	T	OK	470.792	518.133	0.138231	0.618678	transcriptional regulator%2C AraC family
XLOC_001935	XLOC_001935	Scaffold_1:190662-191583	C	T	OK	152.408	165.847	0.121914	0.455932	hypothetical protein
XLOC_001936	XLOC_001936	Scaffold_1:216860-217460	C	T	OK	223.202	243.252	0.1241	0.449026	Transcriptional regulator%2C TetR family
XLOC_001937	XLOC_001937	Scaffold_1:219341-219575	C	T	OK	73.1043	159.151	1.12237	1.74939	hypothetical protein
XLOC_001939	XLOC_001939	Scaffold_1:239349-240042	C	T	OK	184.422	221.053	0.261385	0.963707	Mg(2+) transport ATPase protein C
XLOC_001941	XLOC_001941	Scaffold_1:246219-247302	C	T	OK	318.804	378.3	0.246864	1.12035	Glutamine amidotransferase%2C class-II
XLOC_001942	XLOC_001942	Scaffold_1:247424-248273	C	T	OK	134.754	174.967	0.376754	1.34688	TetR family transcriptional regulator probably coupled to RND multidrug efflux transporter
XLOC_001944	XLOC_001944	Scaffold_1:252553-253507	C	T	OK	278.376	318.108	0.192481	0.848232	Inosine-uridine preferring nucleoside hydrolase (EC 3.2.2.1);Ontology_term
XLOC_001946	XLOC_001946	Scaffold_1:257634-258051	C	T	OK	55.531	78.2218	0.494278	1.33082	Site-specific recombinase
XLOC_001949	XLOC_001949	Scaffold_1:268472-269390	C	T	OK	150.233	171.482	0.190858	0.678689	unknown
XLOC_001951	XLOC_001951	Scaffold_1:280392-281443	C	T	OK	27.5757	64.3683	1.22295	0.146558	Transporter
XLOC_001953	XLOC_001953	Scaffold_1:289122-290040	C	T	OK	252.468	275.576	0.126349	0.524699	Heme O synthase%2C protoheme IX farnesyltransferase (EC 2.5.1.-) COX10-CtaB;Ontology_term
XLOC_001954	XLOC_001954	Scaffold_1:294349-295264	C	T	OK	129.343	204.04	0.657644	2.46967	Chromosome initiation inhibitor
XLOC_001956	XLOC_001956	Scaffold_1:296482-297385	C	T	OK	122.059	167.178	0.453799	1.63959	GTP cyclohydrolase I (EC 3.5.4.16) type 2;Ontology_term
XLOC_001963	XLOC_001963	Scaffold_1:325138-325411	C	T	OK	86.781	140.07	0.690701	1.66867	Acylphosphate phosphohydrolase (EC 3.6.1.7)%2C putative;Ontology_term
XLOC_001965	XLOC_001965	Scaffold_1:326475-326631	C	T	OK	38.7265	43.7598	0.176286	0.0713815	FIG01231981: hypothetical protein
XLOC_001967	XLOC_001967	Scaffold_1:327591-329553	C	T	OK	146.738	172.946	0.237083	1.04048	Lipoteichoic acid synthase LtaS Type Ia
XLOC_001968	XLOC_001968	Scaffold_1:346843-348477	C	T	OK	264.962	371.881	0.489053	1.83761	polysaccharide biosynthesis protein
XLOC_001969	XLOC_001969	Scaffold_1:348491-349466	C	T	OK	139.064	168.735	0.27901	1.08837	UDP-glucose 4-epimerase (EC 5.1.3.2);Ontology_term
XLOC_001970	XLOC_001970	Scaffold_1:349533-350907	C	T	OK	230.445	255.981	0.151617	0.681826	hypothetical aminotransferase%2C class-II
XLOC_001971	XLOC_001971	Scaffold_1:351060-353304	C	T	OK	327.63	360.574	0.138228	0.654474	putative glycosyl transferase family 2/4 protein
XLOC_001972	XLOC_001972	Scaffold_1:358354-359634	C	T	OK	74.0084	99.5426	0.427625	0.487484	Predicted hydrolase from alpha/beta family%2C YQKD B.subtilis ortholog
XLOC_001973	XLOC_001973	Scaffold_1:360489-364827	C	T	OK	113.638	155.721	0.454519	2.13517	2'%2C3'-cyclic-nucleotide 2'-phosphodiesterase (EC 3.1.4.16) / 5'-nucleotidase (EC 3.1.3.5);Ontology_term
XLOC_001974	XLOC_001974	Scaffold_1:365610-365826	C	T	OK	30.5439	68.9775	1.17524	1.40123	Hypothetical protein YfkK
XLOC_001975	XLOC_001975	Scaffold_1:365917-367276	C	T	OK	57.2274	74.9919	0.390028	1.41476	Sodium/glycine symporter GlyP
XLOC_001976	XLOC_001976	Scaffold_1:369327-370506	C	T	OK	190.102	246.179	0.372933	1.55695	L-Proline/Glycine betaine transporter ProP
XLOC_001989	XLOC_001989	Scaffold_1:411896-415874	C	T	OK	253.415	305.214	0.268324	0.370492	Beta-xylosidase (EC 3.2.1.37);Ontology_term
XLOC_001999	XLOC_001999	Scaffold_1:448556-448904	C	T	OK	299.46	339.986	0.183115	0.604711	FIG01236629: hypothetical protein
XLOC_002002	XLOC_002002	Scaffold_1:470971-471163	C	T	OK	122.605	314.516	1.35911	2.2843	FIG01230397: hypothetical protein
XLOC_002003	XLOC_002003	Scaffold_1:471189-471351	C	T	OK	82.9875	193.286	1.21977	1.03624	FIG01227655: hypothetical protein
XLOC_002009	XLOC_002009	Scaffold_1:478295-478876	C	T	OK	834.328	1523.71	0.868901	0.479432	FIG01243046: hypothetical protein
XLOC_002015	XLOC_002015	Scaffold_1:491885-493022	C	T	OK	253.789	277.029	0.126408	0.544533	Glycosyl transferase%2C group 1 family (EC 2.4.1.-);Ontology_term
XLOC_002017	XLOC_002017	Scaffold_1:493780-494299	C	T	OK	309.796	369.082	0.252621	0.953201	carbonic anhydrase%2C family 3
XLOC_002019	XLOC_002019	Scaffold_1:497673-499223	C	T	OK	554.3	618.789	0.158781	0.672484	SAM-dependent methyltransferase%2C MraW methylase family (EC 2.1.1.-);Ontology_term
XLOC_002021	XLOC_002021	Scaffold_1:508149-508275	C	T	OK	377.099	2406.26	2.67377	1.46461	hypothetical protein
XLOC_002037	XLOC_002037	Scaffold_1:576086-576581	C	T	OK	82.4198	95.875	0.218164	0.685281	Free methionine-(R)-sulfoxide reductase%2C contains GAF domain
XLOC_002043	XLOC_002043	Scaffold_1:602641-602821	C	T	OK	232.957	278.949	0.259938	0.389925	FIG01230608: hypothetical protein
XLOC_002055	XLOC_002055	Scaffold_1:667299-667512	C	T	OK	28.6235	58.2261	1.02446	1.01168	Small%2C acid-soluble spore protein
XLOC_002060	XLOC_002060	Scaffold_1:690254-690704	C	T	OK	273.628	308.749	0.174217	0.632348	FIG01227099: hypothetical protein
XLOC_002063	XLOC_002063	Scaffold_1:703704-703929	C	T	OK	392.438	572.892	0.545799	1.44522	hypothetical protein
XLOC_002065	XLOC_002065	Scaffold_1:722946-723548	C	T	OK	365.959	411.404	0.168877	0.632563	hypothetical protein
XLOC_002072	XLOC_002072	Scaffold_1:763428-764076	C	T	OK	272.909	298.133	0.127537	0.49257	FIG01233475: hypothetical protein
XLOC_002077	XLOC_002077	Scaffold_1:810575-810779	C	T	OK	132.003	163.708	0.310546	0.555823	FIG01225496: hypothetical protein
XLOC_002079	XLOC_002079	Scaffold_1:820234-820943	C	T	OK	64.8725	146.453	1.17475	0.158431	Fatty acid degradation regulator YsiA%2C TetR family
XLOC_002085	XLOC_002085	Scaffold_1:830928-831306	C	T	OK	189.187	208.287	0.138765	0.452427	Transcriptional regulator%2C HxlR family
XLOC_002090	XLOC_002090	Scaffold_1:851936-852317	C	T	OK	78.5205	101.326	0.367856	1.0801	FIG01232768: hypothetical protein
XLOC_002092	XLOC_002092	Scaffold_1:852755-854262	C	T	OK	217.534	235.768	0.116127	0.00874604	Xyloside transporter XynT
XLOC_002105	XLOC_002105	Scaffold_1:879334-880198	C	T	OK	332.406	359.305	0.11226	0.481632	SSU rRNA (adenine(1518)-N(6)/adenine(1519)-N(6))-dimethyltransferase (EC 2.1.1.182);Ontology_term
XLOC_002113	XLOC_002113	Scaffold_1:910082-911625	C	T	OK	305.747	504.926	0.723732	0.0816447	Zn-dependent hydroxyacylglutathione hydrolase / Polysulfide binding protein
XLOC_002117	XLOC_002117	Scaffold_1:924611-924749	C	T	OK	114.849	127.108	0.14632	0.0592479	hypothetical protein
XLOC_002121	XLOC_002121	Scaffold_1:934157-934525	C	T	OK	508.496	930.626	0.871965	1.39806	RNA polymerase sporulation specific sigma factor SigK
XLOC_002124	XLOC_002124	Scaffold_1:941197-941485	C	T	OK	138.349	186.433	0.430348	1.1488	RNA polymerase sporulation specific sigma factor SigK
XLOC_002126	XLOC_002126	Scaffold_1:944713-945439	C	T	OK	158.252	213.2	0.429987	1.58544	RNA polymerase sporulation specific sigma factor SigK
XLOC_002127	XLOC_002127	Scaffold_1:945967-946447	C	T	OK	153.905	239.309	0.636836	2.14022	Hypothetical protein YrhD
XLOC_002128	XLOC_002128	Scaffold_1:946468-949408	C	T	OK	150.912	185.925	0.301017	1.40495	Formate dehydrogenase related protein
XLOC_002131	XLOC_002131	Scaffold_1:962296-962428	C	T	OK	835.162	1816.76	1.12124	1.09181	hypothetical protein
XLOC_002133	XLOC_002133	Scaffold_1:965907-966326	C	T	OK	181.469	280.734	0.62948	1.51824	hypothetical protein
XLOC_002136	XLOC_002136	Scaffold_1:1013585-1014530	C	T	OK	93.6883	122.745	0.389718	1.39894	4-hydroxy-3-methylbut-2-enyl diphosphate reductase (EC 1.17.1.2);Ontology_term
XLOC_002137	XLOC_002137	Scaffold_1:1014650-1015301	C	T	OK	52.9795	64.1041	0.274982	0.892211	VrrA protein
XLOC_002138	XLOC_002138	Scaffold_1:1017810-1018065	C	T	OK	70.0997	91.6141	0.386162	0.759236	FIG01226688: hypothetical protein
XLOC_002140	XLOC_002140	Scaffold_1:1021335-1021920	C	T	OK	162.998	199.943	0.294727	1.02506	HAD-superfamily hydrolase-like protein
XLOC_002153	XLOC_002153	Scaffold_1:1065492-1065669	C	T	OK	51.4699	63.1567	0.295205	0.260278	SinI protein%2C antagonist of SinR
XLOC_002158	XLOC_002158	Scaffold_1:1079716-1080670	C	T	OK	228.524	250.664	0.133406	0.531518	FIG00672904: membrane protein YqhQ
XLOC_002165	XLOC_002165	Scaffold_1:1127188-1127476	C	T	OK	19.4215	38.1611	0.974448	1.37918	YqzJ
XLOC_002174	XLOC_002174	Scaffold_1:1202261-1202411	C	T	OK	61.787	248.543	2.00812	1.48704	hypothetical protein
XLOC_002177	XLOC_002177	Scaffold_1:1208110-1208323	C	T	OK	54.1651	103.064	0.928106	1.18246	hypothetical protein
XLOC_002185	XLOC_002185	Scaffold_1:1223563-1223914	C	T	OK	846.177	977.229	0.207737	0.799102	FIG01250456: hypothetical protein
XLOC_002188	XLOC_002188	Scaffold_1:1227278-1227839	C	T	OK	154.689	183.601	0.247198	0.856087	acetyltransferase%2C GNAT family
XLOC_002189	XLOC_002189	Scaffold_1:1227863-1228406	C	T	OK	165.3	193.933	0.230479	0.806066	Protein export cytoplasm protein SecA ATPase RNA helicase (TC 3.A.5.1.1)
XLOC_002192	XLOC_002192	Scaffold_1:1244837-1245167	C	T	OK	328.299	357.88	0.124467	0.408638	FIG01245816: hypothetical protein
XLOC_002193	XLOC_002193	Scaffold_1:1246888-1247125	C	T	OK	83.8888	145.176	0.791255	1.26009	hypothetical protein
XLOC_002199	XLOC_002199	Scaffold_1:1282293-1282642	C	T	OK	86.555	103.004	0.251009	0.670665	hypothetical protein
XLOC_002201	XLOC_002201	Scaffold_1:1331471-1332344	C	T	OK	258.347	283.457	0.133822	0.541703	hypothetical protein BH3604
XLOC_002218	XLOC_002218	Scaffold_1:1405934-1406369	C	T	OK	69.9995	89.0843	0.347827	0.999168	Transcriptional regulator%2C MarR family
XLOC_002252	XLOC_002252	Scaffold_1:1480063-1480351	C	T	OK	141.044	152.334	0.111091	0.284278	YozQ
XLOC_002254	XLOC_002254	Scaffold_1:1483297-1483453	C	T	OK	110.283	129.176	0.228126	0.170149	hypothetical protein
XLOC_002260	XLOC_002260	Scaffold_1:1506607-1507373	C	T	OK	302.962	959.083	1.66252	0.586727	hypothetical protein
XLOC_002262	XLOC_002262	Scaffold_1:1510628-1511258	C	T	OK	196.078	221.759	0.177561	0.627068	Protein csk22
XLOC_002276	XLOC_002276	Scaffold_1:1566499-1567264	C	T	OK	163.683	183.662	0.166148	0.607301	Phosphosulfolactate synthase (EC 4.4.1.19);Ontology_term
XLOC_002278	XLOC_002278	Scaffold_1:1608252-1608477	C	T	OK	189.394	210.949	0.155501	0.325341	YkzH%3B RBL04896
XLOC_002281	XLOC_002281	Scaffold_1:1643261-1643420	C	T	OK	97.4096	114.466	0.232778	0.173618	Phage protein
XLOC_002305	XLOC_002305	Scaffold_1:1710496-1710733	C	T	OK	95.7392	106.571	0.154627	0.311793	Thioredoxin related protein
XLOC_002311	XLOC_002311	Scaffold_1:1716819-1717191	C	T	OK	345.519	399.812	0.210558	0.74357	Chemotaxis regulator - transmits chemoreceptor signals to flagelllar motor components CheY
XLOC_002313	XLOC_002313	Scaffold_1:1718466-1718685	C	T	OK	35.5406	45.6251	0.360361	0.458596	UPF0154 membrane protein YoxG
XLOC_002314	XLOC_002314	Scaffold_1:1718769-1719207	C	T	OK	372.541	410.68	0.140616	0.498637	alternate gene name: yoxF
XLOC_002316	XLOC_002316	Scaffold_1:1721528-1721762	C	T	OK	258.324	351.769	0.445447	1.14388	FIG01227325: hypothetical protein
XLOC_002319	XLOC_002319	Scaffold_1:1723778-1724207	C	T	OK	347.06	437.26	0.333306	1.2112	nuclease
XLOC_002324	XLOC_002324	Scaffold_1:1728200-1728809	C	T	OK	345.501	370.446	0.100576	0.39654	Nitrilotriacetate monooxygenase component B (EC 1.14.13.-);Ontology_term
XLOC_002331	XLOC_002331	Scaffold_1:1734437-1734719	C	T	OK	343.719	370.285	0.10741	0.323343	FIG01247953: hypothetical protein
XLOC_002332	XLOC_002332	Scaffold_1:1735040-1735502	C	T	OK	247.785	275.452	0.152708	0.529541	unknown
XLOC_002333	XLOC_002333	Scaffold_1:1736052-1736595	C	T	OK	170.366	184.123	0.11204	0.386719	Spermidine N1-acetyltransferase (EC 2.3.1.57);Ontology_term
XLOC_002341	XLOC_002341	Scaffold_1:1741567-1742164	C	T	OK	246.24	283.311	0.202321	0.759664	Methyltransferase
XLOC_002342	XLOC_002342	Scaffold_1:1742513-1742663	C	T	OK	70.7411	80.5987	0.188208	0.0762091	FIG01228506: hypothetical protein
XLOC_002351	XLOC_002351	Scaffold_1:1753530-1753842	C	T	OK	87.908	101.84	0.212232	0.525562	Glutamine synthetase type I (EC 6.3.1.2);Ontology_term
XLOC_002352	XLOC_002352	Scaffold_1:1754221-1754665	C	T	OK	65.761	77.2584	0.232461	0.652683	hypothetical protein
XLOC_002355	XLOC_002355	Scaffold_1:1757141-1757549	C	T	OK	105.237	145.606	0.468426	1.45701	Transcriptional regulator%2C MerR family
XLOC_002361	XLOC_002361	Scaffold_1:1764082-1764241	C	T	OK	89.9247	104.736	0.219966	0.164062	hypothetical protein
XLOC_002371	XLOC_002371	Scaffold_1:1773723-1774854	C	T	OK	84.7301	94.9136	0.163741	0.56776	response regulator aspartate phosphatase
XLOC_002378	XLOC_002378	Scaffold_1:1784877-1785501	C	T	OK	151.613	176.188	0.216723	0.750553	transcriptional regulator (TetR/AcrR family)
XLOC_002382	XLOC_002382	Scaffold_1:1789610-1790276	C	T	OK	283.178	310.386	0.132353	0.499143	probable transcriptional regulator YdhC
XLOC_002385	XLOC_002385	Scaffold_1:1792329-1792947	C	T	OK	239.031	262.346	0.134271	0.515834	hypothetical protein
XLOC_002398	XLOC_002398	Scaffold_1:1810562-1810874	C	T	OK	130.057	149.027	0.196431	0.550104	protein of unknown function DUF74
XLOC_002419	XLOC_002419	Scaffold_1:1838315-1838576	C	T	OK	334.175	462.772	0.469698	1.46392	Stage V sporulation protein required for dehydratation of the spore core and assembly of the coat (SpoVS)
XLOC_002435	XLOC_002435	Scaffold_1:1856235-1857900	C	T	OK	149.651	181.496	0.278339	1.21886	Ribonuclease J2 (endoribonuclease in RNA processing)
XLOC_002436	XLOC_002436	Scaffold_1:1858047-1858917	C	T	OK	179.169	209.54	0.2259	0.879012	4-hydroxy-tetrahydrodipicolinate synthase (EC 4.3.3.7);Ontology_term
XLOC_002437	XLOC_002437	Scaffold_1:1858947-1860162	C	T	OK	108.128	150.5	0.47703	1.85891	Aspartokinase (EC 2.7.2.4);Ontology_term
XLOC_002438	XLOC_002438	Scaffold_1:1860252-1861293	C	T	OK	137.259	179.666	0.388411	1.48501	Aspartate-semialdehyde dehydrogenase (EC 1.2.1.11);Ontology_term
XLOC_002439	XLOC_002439	Scaffold_1:1861419-1862909	C	T	OK	472.572	546.542	0.209799	0.883904	Dipicolinate synthase subunit B
XLOC_002440	XLOC_002440	Scaffold_1:1863052-1863313	C	T	OK	303.575	352.881	0.217131	0.673553	FIG007697: hypothetical protein
XLOC_002443	XLOC_002443	Scaffold_1:1865772-1867890	C	T	OK	215.716	241.222	0.161228	0.748962	Polyribonucleotide nucleotidyltransferase (EC 2.7.7.8);Ontology_term
XLOC_002444	XLOC_002444	Scaffold_1:1868545-1869505	C	T	OK	140.487	162.142	0.206814	0.802787	Riboflavin kinase (EC 2.7.1.26) / FMN adenylyltransferase (EC 2.7.7.2);Ontology_term
XLOC_002455	XLOC_002455	Scaffold_1:1892067-1892871	C	T	OK	328.363	367.794	0.163604	0.682935	Phosphatidate cytidylyltransferase (EC 2.7.7.41);Ontology_term
XLOC_002461	XLOC_002461	Scaffold_1:1897102-1897612	C	T	OK	286.358	307.331	0.101972	0.367481	FIG01231449: hypothetical protein
XLOC_002464	XLOC_002464	Scaffold_1:1899637-1900114	C	T	OK	175.201	205.989	0.233555	0.799557	Positive regulator of CheA protein activity (CheW)
XLOC_002470	XLOC_002470	Scaffold_1:1909451-1910105	C	T	OK	273.723	309.714	0.178221	0.676348	Flagellar biosynthesis protein FliP
XLOC_002477	XLOC_002477	Scaffold_1:1916710-1917325	C	T	OK	200.577	223.713	0.157491	0.546621	Flagellar protein FlbB
XLOC_002485	XLOC_002485	Scaffold_1:1926292-1926838	C	T	OK	316.929	350.911	0.146945	0.547193	ATP-dependent protease HslV (EC 3.4.25.-);Ontology_term
XLOC_002490	XLOC_002490	Scaffold_1:1932507-1933410	C	T	OK	201.178	229.806	0.191942	0.781541	Succinyl-CoA ligase [ADP-forming] alpha chain (EC 6.2.1.5);Ontology_term
XLOC_002491	XLOC_002491	Scaffold_1:1933428-1934589	C	T	OK	154.946	195.61	0.336211	1.36471	Succinyl-CoA ligase [ADP-forming] beta chain (EC 6.2.1.5);Ontology_term
XLOC_002493	XLOC_002493	Scaffold_1:1936767-1937535	C	T	OK	315.946	342.818	0.117766	0.483723	Ribonuclease HII (EC 3.1.26.4);Ontology_term
XLOC_002498	XLOC_002498	Scaffold_1:1940845-1941076	C	T	OK	12.2873	16.2253	0.401074	0.353621	KH domain RNA binding protein YlqC
XLOC_002499	XLOC_002499	Scaffold_1:1941090-1941363	C	T	OK	33.2761	62.5569	0.910682	1.53508	SSU ribosomal protein S16p
XLOC_002500	XLOC_002500	Scaffold_1:1941470-1942811	C	T	OK	211.201	255.645	0.275523	1.21413	Signal recognition particle%2C subunit Ffh SRP54 (TC 3.A.5.1.1)
XLOC_002501	XLOC_002501	Scaffold_1:1942826-1943150	C	T	OK	88.6469	109.724	0.307737	0.733349	Signal recognition particle associated protein
XLOC_002503	XLOC_002503	Scaffold_1:1944286-1947847	C	T	OK	208.233	258.299	0.310846	1.47951	Chromosome partition protein smc
XLOC_002504	XLOC_002504	Scaffold_1:1947946-1948696	C	T	OK	165.351	231.599	0.486097	1.80552	Ribonuclease III (EC 3.1.26.3);Ontology_term
XLOC_002506	XLOC_002506	Scaffold_1:1949150-1950840	C	T	OK	340.432	415.81	0.288558	1.19176	3-oxoacyl-[acyl-carrier protein] reductase (EC 1.1.1.100);Ontology_term
XLOC_002507	XLOC_002507	Scaffold_1:1950857-1951850	C	T	OK	87.1378	117.302	0.428856	1.57025	Phosphate:acyl-ACP acyltransferase PlsX
XLOC_002508	XLOC_002508	Scaffold_1:1951867-1952449	C	T	OK	165.481	197.369	0.254234	0.886416	Phosphate:acyl-ACP acyltransferase PlsX
XLOC_002509	XLOC_002509	Scaffold_1:1952551-1955480	C	T	OK	138.765	198.459	0.5162	2.14615	ATP-dependent DNA helicase RecG (EC 3.6.1.-);Ontology_term
XLOC_002510	XLOC_002510	Scaffold_1:1955497-1956160	C	T	OK	65.582	93.8492	0.517045	1.73496	L-serine dehydratase%2C beta subunit (EC 4.3.1.17);Ontology_term
XLOC_002511	XLOC_002511	Scaffold_1:1956339-1958013	C	T	OK	131.06	168.295	0.360764	1.55297	Dihydroxyacetone kinase family protein
XLOC_002512	XLOC_002512	Scaffold_1:1958030-1958393	C	T	OK	50.5964	55.4906	0.13321	0.331171	FIG001802: Putative alkaline-shock protein
XLOC_002514	XLOC_002514	Scaffold_1:1959876-1960533	C	T	OK	255.647	302.196	0.241333	0.943726	Ribulose-phosphate 3-epimerase (EC 5.1.3.1);Ontology_term
XLOC_002515	XLOC_002515	Scaffold_1:1960536-1961421	C	T	OK	184.635	219.716	0.250964	1.02609	Ribosome small subunit-stimulated GTPase EngC
XLOC_002517	XLOC_002517	Scaffold_1:1964172-1967544	C	T	OK	823.632	914.303	0.150673	0.696184	Ribosomal RNA large subunit methyltransferase N (EC 2.1.1.-);Ontology_term
XLOC_002518	XLOC_002518	Scaffold_1:1967548-1968031	C	T	OK	221.034	261.901	0.244751	0.865849	Peptide deformylase (EC 3.5.1.88);Ontology_term
XLOC_002525	XLOC_002525	Scaffold_1:1979741-1980557	C	T	OK	231.877	288.451	0.314965	1.32254	Uroporphyrinogen-III methyltransferase (EC 2.1.1.107);Ontology_term
XLOC_002526	XLOC_002526	Scaffold_1:1980666-1981260	C	T	OK	157.596	180.645	0.19692	0.697872	Adenylylsulfate kinase (EC 2.7.1.25);Ontology_term
XLOC_002527	XLOC_002527	Scaffold_1:1981273-1982410	C	T	OK	214.224	242.89	0.181184	0.783964	Sulfate adenylyltransferase%2C dissimilatory-type (EC 2.7.7.4);Ontology_term
XLOC_002528	XLOC_002528	Scaffold_1:1982435-1983500	C	T	OK	261.896	284.615	0.120013	0.517721	Sulfate permease%2C Pit-type
XLOC_002531	XLOC_002531	Scaffold_1:1984787-1994282	C	T	OK	1628.76	1980.12	0.281814	1.16739	Orotate phosphoribosyltransferase (EC 2.4.2.10);Ontology_term
XLOC_002532	XLOC_002532	Scaffold_1:1994426-1995731	C	T	OK	113.941	153.009	0.42533	1.71601	Uracil permease
XLOC_002533	XLOC_002533	Scaffold_1:1995924-1996482	C	T	OK	131.901	180.225	0.45034	1.54175	Uracil phosphoribosyltransferase (EC 2.4.2.9) / Pyrimidine operon regulatory protein PyrR;Ontology_term
XLOC_002534	XLOC_002534	Scaffold_1:1996649-1997564	C	T	OK	161.952	195.125	0.268829	1.05364	Ribosomal large subunit pseudouridine synthase D (EC 4.2.1.70);Ontology_term
XLOC_002535	XLOC_002535	Scaffold_1:1997565-1998105	C	T	OK	101.711	111.638	0.134348	0.434662	Lipoprotein signal peptidase (EC 3.4.23.36);Ontology_term
XLOC_002536	XLOC_002536	Scaffold_1:1998149-1998515	C	T	OK	176.903	207.969	0.233408	0.74236	hypothetical protein
XLOC_002537	XLOC_002537	Scaffold_1:1998738-2001507	C	T	OK	156.679	193.08	0.301382	1.39809	Isoleucyl-tRNA synthetase (EC 6.1.1.5);Ontology_term
XLOC_002538	XLOC_002538	Scaffold_1:2001850-2002345	C	T	OK	107.166	130.184	0.280708	0.902045	Cell division initiation protein DivIVA
XLOC_002539	XLOC_002539	Scaffold_1:2002441-2003218	C	T	OK	93.9423	142.091	0.59697	2.10853	FIG001583: hypothetical protein%2C contains S4-like RNA binding domain
XLOC_002540	XLOC_002540	Scaffold_1:2003352-2003622	C	T	OK	470.886	574.519	0.286976	0.888395	Cell division protein YlmG/Ycf19 (putative)%2C YggT family
XLOC_002541	XLOC_002541	Scaffold_1:2003629-2004774	C	T	OK	229.372	317.946	0.471094	1.61312	FIG001960: FtsZ-interacting protein related to cell division
XLOC_002542	XLOC_002542	Scaffold_1:2004781-2005645	C	T	OK	44.9329	63.2235	0.492687	1.61571	COG1496: Uncharacterized conserved protein
XLOC_002544	XLOC_002544	Scaffold_1:2005843-2006083	C	T	OK	113.96	227.487	0.997255	2.21633	FIG011856: hypothetical protein
XLOC_002545	XLOC_002545	Scaffold_1:2006160-2007048	C	T	OK	138.549	177.56	0.357908	1.37725	Ribosomal RNA large subunit methyltransferase A (EC 2.1.1.51);Ontology_term
XLOC_002546	XLOC_002546	Scaffold_1:2007312-2008110	C	T	OK	145.372	208.747	0.522006	1.94771	ABC transporter%2C ATP-binding protein
XLOC_002547	XLOC_002547	Scaffold_1:2008243-2009023	C	T	OK	219.584	262.714	0.258719	1.00436	RNA polymerase sporulation specific sigma factor SigG
XLOC_002548	XLOC_002548	Scaffold_1:2009162-2009882	C	T	OK	160.377	218.3	0.44485	1.61906	RNA polymerase sporulation specific sigma factor SigE
XLOC_002549	XLOC_002549	Scaffold_1:2009941-2010871	C	T	OK	300.778	340.192	0.177652	0.736969	Sporulation sigma-E factor processing peptidase (SpoIIGA)
XLOC_002550	XLOC_002550	Scaffold_1:2011056-2015355	C	T	OK	258.756	286.71	0.147997	0.716214	Copper binding protein%2C plastocyanin/azurin family
XLOC_002553	XLOC_002553	Scaffold_1:2017425-2018559	C	T	OK	334.524	360.881	0.109414	0.494138	Cell division protein FtsZ (EC 3.4.24.-);Ontology_term
XLOC_002555	XLOC_002555	Scaffold_1:2020075-2021154	C	T	OK	549.304	615.134	0.163297	0.558151	FIG025307: hypothetical protein
XLOC_002557	XLOC_002557	Scaffold_1:2022862-2023774	C	T	OK	263.007	308.688	0.231047	0.982394	UDP-N-acetylenolpyruvoylglucosamine reductase (EC 1.1.1.158);Ontology_term
XLOC_002563	XLOC_002563	Scaffold_1:2030128-2032194	C	T	OK	315.011	341.18	0.115127	0.54598	hypothetical protein
XLOC_002564	XLOC_002564	Scaffold_1:2032339-2034475	C	T	OK	242.289	267.453	0.142559	0.665455	Penicillin-binding protein 2B
XLOC_002568	XLOC_002568	Scaffold_1:2036428-2038045	C	T	OK	229.319	252.849	0.140919	0.641731	BH2577 unknown conserved protein in B. subtilis
XLOC_002577	XLOC_002577	Scaffold_1:2047908-2048307	C	T	OK	129.055	157.943	0.291419	0.918729	BH2601 unknown conserved protein in B. subtilis
XLOC_002583	XLOC_002583	Scaffold_1:2054491-2055559	C	T	OK	320.672	353.319	0.139875	0.627633	Cytochrome c oxidase polypeptide II (EC 1.9.3.1);Ontology_term
XLOC_002588	XLOC_002588	Scaffold_1:2063638-2064568	C	T	OK	453.737	502.177	0.146337	0.669748	Glutaminase (EC 3.5.1.2);Ontology_term
XLOC_002590	XLOC_002590	Scaffold_1:2069969-2070290	C	T	OK	214.008	257.702	0.268038	0.864103	FIG01225318: hypothetical protein
XLOC_002593	XLOC_002593	Scaffold_1:2074066-2074255	C	T	OK	25.981	53.9684	1.05466	0.876387	FIG01225394: hypothetical protein
XLOC_002601	XLOC_002601	Scaffold_1:2083556-2084225	C	T	OK	211.182	236.049	0.160599	0.578246	Phosphonate ABC transporter phosphate-binding periplasmic component (TC 3.A.1.9.1)
XLOC_002604	XLOC_002604	Scaffold_1:2090208-2090940	C	T	OK	290.393	317.638	0.129379	0.501204	hypothetical protein
XLOC_002605	XLOC_002605	Scaffold_1:2091003-2092341	C	T	OK	354.156	402.715	0.185371	0.857401	Sporulation kinase C (EC 2.7.13.3);Ontology_term
XLOC_002606	XLOC_002606	Scaffold_1:2092508-2092796	C	T	OK	235.471	317.312	0.430354	1.3139	Putative transition state regulator Abh
XLOC_002617	XLOC_002617	Scaffold_1:2113860-2114874	C	T	OK	303.534	327.027	0.107553	0.475938	Molybdopterin biosynthesis protein MoeB
XLOC_002636	XLOC_002636	Scaffold_1:2129056-2129821	C	T	OK	197.407	258.489	0.388925	1.55022	Glucose 1-dehydrogenase (EC 1.1.1.47);Ontology_term
XLOC_002638	XLOC_002638	Scaffold_1:2134512-2135832	C	T	OK	212.531	232.977	0.132515	0.564488	FIG01229995: hypothetical protein
XLOC_002647	XLOC_002647	Scaffold_1:2149426-2151411	C	T	OK	357.642	385.76	0.109186	0.187123	Phosphoenolpyruvate-protein phosphotransferase of PTS system (EC 2.7.3.9);Ontology_term
XLOC_002651	XLOC_002651	Scaffold_1:2154814-2155786	C	T	OK	288.352	313.617	0.121171	0.511695	sugar-binding transcriptional regulator%2C LacI family
XLOC_002660	XLOC_002660	Scaffold_1:2163778-2164000	C	T	OK	78.9042	105.461	0.418532	0.881048	FIG01235582: hypothetical protein
XLOC_002662	XLOC_002662	Scaffold_1:2164649-2165504	C	T	OK	257.148	280.838	0.127139	0.505529	FIG01234469: hypothetical protein
XLOC_002663	XLOC_002663	Scaffold_1:2165917-2166232	C	T	OK	54.2253	62.8971	0.214027	0.489092	hypothetical protein
XLOC_002664	XLOC_002664	Scaffold_1:2166757-2166907	C	T	OK	93.7265	107.616	0.199358	0.124289	FIG01239855: hypothetical protein
XLOC_002666	XLOC_002666	Scaffold_1:2173303-2173804	C	T	OK	172.953	221.744	0.358514	1.20453	NADPH dependent preQ0 reductase (EC 1.7.1.13);Ontology_term
XLOC_002670	XLOC_002670	Scaffold_1:2181065-2181521	C	T	OK	127.157	163.317	0.361064	1.17487	Transcriptional regulator%2C MarR family
XLOC_002671	XLOC_002671	Scaffold_1:2183328-2183571	C	T	OK	153.684	169.666	0.142732	0.330115	Spo0E regulatory protein%2C specific dephosphorylation of Spo0A-P (stage 0 sporulation)
XLOC_002672	XLOC_002672	Scaffold_1:2184585-2185122	C	T	OK	317.271	343.28	0.11367	0.424512	1%2C2-dihydroxy-3-keto-5-methylthiopentene dioxygenase (EC 1.13.11.54);Ontology_term
XLOC_002687	XLOC_002687	Scaffold_1:2212740-2212896	C	T	OK	244.265	613.74	1.32918	1.49798	unknown
XLOC_002693	XLOC_002693	Scaffold_1:2223425-2223839	C	T	OK	134.235	181.64	0.436317	1.42751	Organic hydroperoxide resistance protein
XLOC_002698	XLOC_002698	Scaffold_1:2228735-2229379	C	T	OK	624.704	833.116	0.415344	1.45644	Quaternary ammonium compound-resistance protein SugE
XLOC_002700	XLOC_002700	Scaffold_1:2230113-2230614	C	T	OK	540.124	630.243	0.222617	0.913891	FIG01236290: hypothetical protein
XLOC_002701	XLOC_002701	Scaffold_1:2230706-2231456	C	T	OK	288.419	311.531	0.111212	0.449291	NADH dehydrogenase subunit N
XLOC_002702	XLOC_002702	Scaffold_1:2231460-2231793	C	T	OK	412.808	481.763	0.222855	0.777071	Transcriptional regulator%2C PadR family
XLOC_002707	XLOC_002707	Scaffold_1:2238695-2239583	C	T	OK	192.221	223.234	0.215793	0.857436	L-alanyl-gamma-D-glutamyl-L-diamino acid endopeptidase
XLOC_002708	XLOC_002708	Scaffold_1:2239597-2240677	C	T	OK	265.219	291.037	0.134021	0.589889	L-alanine-DL-glutamate epimerase
XLOC_002716	XLOC_002716	Scaffold_1:2249671-2250625	C	T	OK	211.307	244.328	0.209482	0.879552	Glyoxalase family protein
XLOC_002724	XLOC_002724	Scaffold_1:2264353-2265928	C	T	OK	233.706	268.612	0.20083	0.923602	rhamnogalacturonan acetylesterase
XLOC_002725	XLOC_002725	Scaffold_1:2265948-2267817	C	T	OK	321.765	359.204	0.158796	0.753116	Predicted rhamnogalacturonan lyase in rhamnose utilization cluster
XLOC_002737	XLOC_002737	Scaffold_1:2287806-2289728	C	T	OK	868.452	952.625	0.133462	0.619948	D-mannonate oxidoreductase (EC 1.1.1.57);Ontology_term
XLOC_002738	XLOC_002738	Scaffold_1:2289748-2290765	C	T	OK	307.818	333.291	0.114702	0.512839	Oxidoreductase%2C zinc-binding dehydrogenase family (EC 1.1.1.-);Ontology_term
XLOC_002739	XLOC_002739	Scaffold_1:2290777-2291464	C	T	OK	134.658	158.911	0.238914	0.846493	Transcriptional regulator%2C GntR family
XLOC_002742	XLOC_002742	Scaffold_1:2292956-2293217	C	T	OK	98.4291	107.687	0.129689	0.265964	XhlA
XLOC_002743	XLOC_002743	Scaffold_1:2293303-2294479	C	T	OK	201.899	234.185	0.214017	0.90454	FIG01237626: hypothetical protein
XLOC_002744	XLOC_002744	Scaffold_1:2294626-2295013	C	T	OK	161.261	182.635	0.179558	0.580985	hypothetical phage related protein
XLOC_002745	XLOC_002745	Scaffold_1:2295026-2297395	C	T	OK	584.893	716.652	0.293101	1.09896	Phage-like element PBSX protein xkdU
XLOC_002746	XLOC_002746	Scaffold_1:2297413-2298699	C	T	OK	302.045	379.259	0.328421	0.786665	FIG01234021: hypothetical protein
XLOC_002747	XLOC_002747	Scaffold_1:2298755-2301270	C	T	OK	113.28	159.15	0.490488	1.45678	Phage-like element PBSX protein xkdP
XLOC_002749	XLOC_002749	Scaffold_1:2303367-2303817	C	T	OK	245.499	315.24	0.360735	1.24058	Phage-like element PBSX protein xkdN
XLOC_002751	XLOC_002751	Scaffold_1:2304426-2305997	C	T	OK	281.062	310.508	0.143742	0.203399	Phage-like element PBSX protein xkdK
XLOC_002756	XLOC_002756	Scaffold_1:2309587-2311102	C	T	OK	377.993	411.723	0.123315	0.578821	Phage-like element PBSX protein xkdE
XLOC_002758	XLOC_002758	Scaffold_1:2313345-2313849	C	T	OK	345.812	385.215	0.155674	0.588147	prophage LambdaBa01%2C positive control factor Xpf%2C putative
XLOC_002760	XLOC_002760	Scaffold_1:2314607-2315428	C	T	OK	515.863	564.857	0.130898	0.144158	FIG01227758: hypothetical protein
XLOC_002762	XLOC_002762	Scaffold_1:2316302-2316482	C	T	OK	376.14	506.991	0.430689	0.819081	hypothetical protein
XLOC_002763	XLOC_002763	Scaffold_1:2316588-2316849	C	T	OK	54.375	74.7033	0.458227	0.964609	FIG01238598: hypothetical protein
XLOC_002766	XLOC_002766	Scaffold_1:2322213-2322954	C	T	OK	171.575	191.042	0.155045	0.558297	Cell wall-binding protein
XLOC_002771	XLOC_002771	Scaffold_1:2328077-2329907	C	T	OK	194.677	211.289	0.118134	0.534668	Sulfite reductase [NADPH] flavoprotein alpha-component (EC 1.8.1.2);Ontology_term
XLOC_002772	XLOC_002772	Scaffold_1:2331693-2332272	C	T	OK	297.44	322.529	0.116832	0.440448	Maltose O-acetyltransferase (EC 2.3.1.79);Ontology_term
XLOC_002776	XLOC_002776	Scaffold_1:2336822-2336978	C	T	OK	60.4399	69.6257	0.204119	0.127257	holin protein
XLOC_002781	XLOC_002781	Scaffold_1:2352855-2353113	C	T	OK	307.303	350.944	0.191582	0.511548	FIG01226358: hypothetical protein
XLOC_002783	XLOC_002783	Scaffold_1:2355936-2356068	C	T	OK	137.219	411.408	1.58408	0.81859	hypothetical protein
XLOC_002784	XLOC_002784	Scaffold_1:2356147-2356357	C	T	OK	283.841	371.359	0.387729	0.901964	FIG01233980: hypothetical protein
XLOC_002785	XLOC_002785	Scaffold_1:2356440-2356566	C	T	OK	300.399	322.258	0.101334	0.0410321	hypothetical protein
XLOC_002790	XLOC_002790	Scaffold_1:2362116-2363891	C	T	OK	523.362	587.408	0.166554	0.75428	Sulfur carrier protein adenylyltransferase ThiF
XLOC_002791	XLOC_002791	Scaffold_1:2363897-2366478	C	T	OK	821.819	940.318	0.194329	0.394071	Sulfur carrier protein ThiS
XLOC_002792	XLOC_002792	Scaffold_1:2366729-2368574	C	T	OK	229.219	261.002	0.187336	0.856464	Na+/H+ antiporter
XLOC_002794	XLOC_002794	Scaffold_1:2369595-2370486	C	T	OK	302.767	361.703	0.256596	1.13133	Similar to ribosomal large subunit pseudouridine synthase D%2C Bacillus subtilis YjbO type
XLOC_002795	XLOC_002795	Scaffold_1:2370497-2371301	C	T	OK	165.227	185.809	0.169368	0.636229	NAD kinase (EC 2.7.1.23);Ontology_term
XLOC_002796	XLOC_002796	Scaffold_1:2371316-2371952	C	T	OK	184.928	212.384	0.199713	0.732016	GTP pyrophosphokinase (EC 2.7.6.5);Ontology_term
XLOC_002797	XLOC_002797	Scaffold_1:2371983-2372349	C	T	OK	96.9592	151.203	0.641041	1.88905	FIG01228403: hypothetical protein
XLOC_002804	XLOC_002804	Scaffold_1:2388284-2388680	C	T	OK	173.107	229.507	0.406871	1.29857	Regulatory protein spx
XLOC_002806	XLOC_002806	Scaffold_1:2389665-2390589	C	T	OK	227.527	244.952	0.106461	0.430412	Oligopeptide transport ATP-binding protein OppF (TC 3.A.1.5.1)
XLOC_002816	XLOC_002816	Scaffold_1:2401908-2402823	C	T	OK	383.883	420.11	0.130101	0.577983	Oligopeptide transport system permease protein OppC (TC 3.A.1.5.1)
XLOC_002817	XLOC_002817	Scaffold_1:2402841-2403762	C	T	OK	264.772	299.552	0.178057	0.742513	Oligopeptide transport system permease protein OppB (TC 3.A.1.5.1)
XLOC_002818	XLOC_002818	Scaffold_1:2403867-2405499	C	T	OK	252.61	309.159	0.291435	1.3533	Oligopeptide ABC transporter%2C periplasmic oligopeptide-binding protein OppA (TC 3.A.1.5.1)
XLOC_002819	XLOC_002819	Scaffold_1:2405611-2406634	C	T	OK	127.645	165.712	0.376536	1.43855	Oligopeptide transport ATP-binding protein OppF (TC 3.A.1.5.1)
XLOC_002820	XLOC_002820	Scaffold_1:2406637-2407612	C	T	OK	194.145	227.267	0.227251	0.916231	Oligopeptide transport system permease protein OppB (TC 3.A.1.5.1)
XLOC_002821	XLOC_002821	Scaffold_1:2407803-2408592	C	T	OK	134.133	145.757	0.119894	0.431509	FIG01225411: hypothetical protein
XLOC_002822	XLOC_002822	Scaffold_1:2408677-2409916	C	T	OK	222.401	248.769	0.161646	0.711376	3-oxoacyl-[acyl-carrier-protein] synthase%2C KASII (EC 2.3.1.179);Ontology_term
XLOC_002823	XLOC_002823	Scaffold_1:2409937-2410876	C	T	OK	277.833	319.812	0.203004	0.870458	3-oxoacyl-[acyl-carrier-protein] synthase%2C KASIII (EC 2.3.1.180);Ontology_term
XLOC_002825	XLOC_002825	Scaffold_1:2411535-2412489	C	T	OK	246.311	272.6	0.146302	0.60948	positive regulator of comK
XLOC_002826	XLOC_002826	Scaffold_1:2412573-2413149	C	T	OK	194.566	286.76	0.559581	2.04802	FIG01287439: hypothetical protein
XLOC_002828	XLOC_002828	Scaffold_1:2414459-2414639	C	T	OK	557.859	767.696	0.460634	1.00119	FIG01235373: hypothetical protein
XLOC_002830	XLOC_002830	Scaffold_1:2420823-2422754	C	T	OK	420.089	472.917	0.170892	0.771383	Acetylornithine aminotransferase (EC 2.6.1.11);Ontology_term
XLOC_002831	XLOC_002831	Scaffold_1:2422767-2423988	C	T	OK	245.414	270.005	0.13777	0.613429	Glutamate N-acetyltransferase (EC 2.3.1.35) / N-acetylglutamate synthase (EC 2.3.1.1);Ontology_term
XLOC_002833	XLOC_002833	Scaffold_1:2425134-2425284	C	T	OK	131.879	149.982	0.185576	0.115697	hypothetical protein
XLOC_002835	XLOC_002835	Scaffold_1:2425772-2426540	C	T	OK	258.668	298.149	0.204933	0.812665	Putative hydrolase of the alpha/beta superfamily
XLOC_002836	XLOC_002836	Scaffold_1:2429147-2429600	C	T	OK	151.551	181.952	0.263753	0.90885	intracellular proteinase inhibitor BsuPI
XLOC_002838	XLOC_002838	Scaffold_1:2431708-2431915	C	T	OK	71.1134	123.859	0.800503	1.19879	hypothetical protein
XLOC_002845	XLOC_002845	Scaffold_1:2456571-2457600	C	T	OK	285.513	341.99	0.260399	1.17314	Myo-inositol 2-dehydrogenase like (EC 1.1.1.18);Ontology_term
XLOC_002846	XLOC_002846	Scaffold_1:2457767-2458811	C	T	OK	195.671	238.867	0.287777	1.20677	Predicted transcriptional regulator of the myo-inositol catabolic operon
XLOC_002847	XLOC_002847	Scaffold_1:2458867-2459425	C	T	OK	160.904	174.058	0.113365	0.39145	Acetyltransferase%2C GNAT family (EC 2.3.1.-);Ontology_term
XLOC_002848	XLOC_002848	Scaffold_1:2459453-2461779	C	T	OK	368.832	406.15	0.139051	0.536408	Multi antimicrobial extrusion protein (Na(+)/drug antiporter)%2C MATE family of MDR efflux pumps
XLOC_002849	XLOC_002849	Scaffold_1:2463869-2465711	C	T	OK	126.412	174.074	0.461562	2.03602	Asparagine synthetase [glutamine-hydrolyzing] (EC 6.3.5.4) YisO;Ontology_term
XLOC_002851	XLOC_002851	Scaffold_1:2466971-2468024	C	T	OK	311.532	350.256	0.169026	0.77224	Probable GTPase related to EngC
XLOC_002854	XLOC_002854	Scaffold_1:2469855-2470413	C	T	OK	593.343	669.937	0.175159	0.742621	Sperm-specific protein Don juan
XLOC_002855	XLOC_002855	Scaffold_1:2472091-2472385	C	T	OK	293.278	316.359	0.109292	0.348279	FIG01245765: hypothetical protein
XLOC_002856	XLOC_002856	Scaffold_1:2474560-2479131	C	T	OK	321.275	410.875	0.354891	1.53163	Exonuclease SbcC
XLOC_002857	XLOC_002857	Scaffold_1:2479196-2486376	C	T	OK	414.604	481.173	0.214824	1.02593	ATP-dependent nuclease%2C subunit A
XLOC_002858	XLOC_002858	Scaffold_1:2486485-2487142	C	T	OK	275.915	320.152	0.214535	0.826764	Molybdenum transport system permease protein ModB (TC 3.A.1.8.1)
XLOC_002859	XLOC_002859	Scaffold_1:2487150-2487945	C	T	OK	280.942	343.224	0.288879	1.18181	Molybdenum ABC transporter%2C periplasmic molybdenum-binding protein ModA (TC 3.A.1.8.1)
XLOC_002860	XLOC_002860	Scaffold_1:2492046-2493810	C	T	OK	180.098	226.178	0.328681	1.48945	Oligopeptide ABC transporter%2C periplasmic oligopeptide-binding protein OppA (TC 3.A.1.5.1)
XLOC_002861	XLOC_002861	Scaffold_1:2496866-2497436	C	T	OK	217.814	249.744	0.197352	0.714897	Polypeptide composition of the spore coat protein CotJC
XLOC_002862	XLOC_002862	Scaffold_1:2497457-2497721	C	T	OK	596.597	797.643	0.418987	1.34381	Polypeptide composition of the spore coat protein CotJB
XLOC_002863	XLOC_002863	Scaffold_1:2497726-2497960	C	T	OK	70.4836	127.011	0.849598	1.38585	Polypeptide composition of the spore coat%3B required for the assembly of CotJC
XLOC_002864	XLOC_002864	Scaffold_1:2499348-2500647	C	T	OK	224.316	263.619	0.232925	1.03331	Alpha-galactosidase (EC 3.2.1.22);Ontology_term
XLOC_002865	XLOC_002865	Scaffold_1:2500677-2501508	C	T	OK	167.69	237.735	0.503554	1.95658	Multiple sugar ABC transporter%2C membrane-spanning permease protein MsmG
XLOC_002866	XLOC_002866	Scaffold_1:2501508-2502435	C	T	OK	167.106	185.861	0.15346	0.587756	Multiple sugar ABC transporter%2C membrane-spanning permease protein MsmF
XLOC_002867	XLOC_002867	Scaffold_1:2502474-2503728	C	T	OK	347.097	377.391	0.120723	0.553722	Multiple sugar ABC transporter%2C substrate-binding protein
XLOC_002868	XLOC_002868	Scaffold_1:2503842-2504880	C	T	OK	245.5	295.927	0.269518	1.14189	MSM (multiple sugar metabolism) operon regulatory protein
XLOC_002869	XLOC_002869	Scaffold_1:2505046-2506260	C	T	OK	337.36	361.79	0.100865	0.446077	hypothetical protein
XLOC_002883	XLOC_002883	Scaffold_1:2527890-2528857	C	T	OK	216.933	251.237	0.2118	0.839842	hypothetical protein
XLOC_002885	XLOC_002885	Scaffold_1:2532109-2534733	C	T	OK	178.062	246.729	0.470553	1.7606	Predicted broad substrate specificity phosphatase
XLOC_002886	XLOC_002886	Scaffold_1:2535077-2536055	C	T	OK	97.3919	130.321	0.420191	1.49863	Heme ABC type transporter HtsABC%2C heme-binding protein
XLOC_002887	XLOC_002887	Scaffold_1:2536164-2537208	C	T	OK	181.65	217.1	0.257202	1.04923	Permease of the drug/metabolite transporter (DMT) superfamily
XLOC_002888	XLOC_002888	Scaffold_1:2538672-2539929	C	T	OK	250.063	270.868	0.115299	0.507889	peptidase%2C M48 family
XLOC_002890	XLOC_002890	Scaffold_1:2541033-2541585	C	T	OK	271.318	318.823	0.232772	0.853935	Transcriptional regulator
XLOC_002891	XLOC_002891	Scaffold_1:2541691-2543704	C	T	OK	407.038	459.476	0.174825	0.821281	FIG01237402: hypothetical protein
XLOC_002892	XLOC_002892	Scaffold_1:2543830-2544820	C	T	OK	200.396	246.683	0.299806	1.21624	Lipoate-protein ligase A
XLOC_002897	XLOC_002897	Scaffold_1:2552988-2554501	C	T	OK	191.915	235.569	0.295681	1.3074	hypothetical protein
XLOC_002898	XLOC_002898	Scaffold_1:2554516-2555455	C	T	OK	200.649	239.702	0.256571	1.05897	Ferrochelatase%2C protoheme ferro-lyase (EC 4.99.1.1);Ontology_term
XLOC_002899	XLOC_002899	Scaffold_1:2555528-2556593	C	T	OK	281.762	335.627	0.252385	1.1238	Uroporphyrinogen III decarboxylase (EC 4.1.1.37);Ontology_term
XLOC_002900	XLOC_002900	Scaffold_1:2556715-2558854	C	T	OK	231.155	260.012	0.16972	0.793864	Multimodular transpeptidase-transglycosylase (EC 2.4.1.129) (EC 3.4.-.-);Ontology_term
XLOC_002902	XLOC_002902	Scaffold_1:2563063-2565305	C	T	OK	467.865	505.831	0.112563	0.509313	ABC transporter%2C permease protein EscB
XLOC_002904	XLOC_002904	Scaffold_1:2568905-2569870	C	T	OK	97.6234	109.556	0.166373	0.270051	Protease production regulatory protein Hpr (ScoC)
XLOC_002907	XLOC_002907	Scaffold_1:2573624-2576585	C	T	OK	364.484	391.965	0.104869	0.505449	DNA double-strand break repair Rad50 ATPase
XLOC_002908	XLOC_002908	Scaffold_1:2576598-2577825	C	T	OK	325.828	350.116	0.103723	0.475023	DNA double-strand break repair protein Mre11
XLOC_002910	XLOC_002910	Scaffold_1:2580489-2580768	C	T	OK	111.537	120.815	0.115281	0.285885	hypothetical protein
XLOC_002914	XLOC_002914	Scaffold_1:2586958-2587822	C	T	OK	257.352	290.968	0.177118	0.71605	Hydrolase (HAD superfamily)
XLOC_002917	XLOC_002917	Scaffold_1:2595182-2595446	C	T	OK	291.273	355.859	0.288934	0.931541	FIG01235870: hypothetical protein
XLOC_002919	XLOC_002919	Scaffold_1:2596825-2600595	C	T	OK	313.627	397.376	0.341455	1.51142	Lipid A export ATP-binding/permease protein MsbA
XLOC_002920	XLOC_002920	Scaffold_1:2607081-2608062	C	T	OK	145.329	202.969	0.48194	1.90105	YoxA
XLOC_002921	XLOC_002921	Scaffold_1:2609697-2610684	C	T	OK	243.144	308.445	0.343202	1.4457	D-alanine aminotransferase (EC 2.6.1.21);Ontology_term
XLOC_002922	XLOC_002922	Scaffold_1:2612422-2613172	C	T	OK	203.75	240.949	0.241933	0.937248	NAD-dependent protein deacetylase of SIR2 family
XLOC_002923	XLOC_002923	Scaffold_1:2613201-2614278	C	T	OK	312.618	339.683	0.119788	0.528108	FIG01230350: hypothetical protein
XLOC_002926	XLOC_002926	Scaffold_1:2617578-2617980	C	T	OK	82.1686	107.257	0.384413	1.1701	FIG01234307: hypothetical protein
XLOC_002927	XLOC_002927	Scaffold_1:2618077-2619451	C	T	OK	186.918	209.692	0.165869	0.715963	Magnesium and cobalt efflux protein CorC
XLOC_002929	XLOC_002929	Scaffold_1:2624072-2624672	C	T	OK	240.182	262.009	0.125491	0.458548	1-acyl-sn-glycerol-3-phosphate acyltransferase (EC 2.3.1.51);Ontology_term
XLOC_002943	XLOC_002943	Scaffold_1:2646801-2647128	C	T	OK	189.241	216.724	0.195628	0.606189	unknown
XLOC_002947	XLOC_002947	Scaffold_1:2650252-2650711	C	T	OK	522.83	570.819	0.126692	0.490741	FIG01237752: hypothetical protein
XLOC_002958	XLOC_002958	Scaffold_1:2665144-2665807	C	T	OK	179.975	197.036	0.130664	0.470886	hydrolase%2C haloacid dehalogenase-like family
XLOC_002968	XLOC_002968	Scaffold_1:2682567-2683569	C	T	OK	219.416	245.991	0.164939	0.680281	Methionine ABC transporter ATP-binding protein
XLOC_002970	XLOC_002970	Scaffold_1:2686279-2687352	C	T	OK	481.81	550.267	0.191665	0.668829	ABC transporter%2C ATP-binding protein
XLOC_002977	XLOC_002977	Scaffold_1:2709628-2710090	C	T	OK	81.1297	105.862	0.383877	1.17916	Phage protein
XLOC_002987	XLOC_002987	Scaffold_1:2728157-2728628	C	T	OK	666.885	728.555	0.127599	0.517079	hypothetical protein
XLOC_002991	XLOC_002991	Scaffold_1:2730757-2731156	C	T	OK	172.917	195.994	0.180728	0.59027	hypothetical protein
XLOC_002993	XLOC_002993	Scaffold_1:2732187-2732607	C	T	OK	166.055	201.875	0.2818	0.917019	hypothetical protein
XLOC_002995	XLOC_002995	Scaffold_1:2733693-2735052	C	T	OK	398.596	428.524	0.104451	0.484931	Phage related protein%2C YonE B.subtilis homolog
XLOC_002998	XLOC_002998	Scaffold_1:2739046-2739882	C	T	OK	587.738	818.745	0.478241	1.45703	hypothetical protein
XLOC_003001	XLOC_003001	Scaffold_1:2741264-2742429	C	T	OK	556.456	637.347	0.195811	0.830094	hypothetical protein
XLOC_003010	XLOC_003010	Scaffold_1:2749761-2750662	C	T	OK	1015.36	1124.92	0.147831	0.428251	hypothetical protein
XLOC_003011	XLOC_003011	Scaffold_1:2750765-2750954	C	T	OK	32.1832	51.6275	0.681829	0.621177	hypothetical protein
XLOC_003012	XLOC_003012	Scaffold_1:2751092-2751441	C	T	OK	140.152	161.725	0.206553	0.330627	hypothetical protein
XLOC_003013	XLOC_003013	Scaffold_1:2751505-2751751	C	T	OK	297.752	393.389	0.401848	1.19933	hypothetical protein
XLOC_003014	XLOC_003014	Scaffold_1:2751879-2752743	C	T	OK	191.353	218.286	0.189981	0.706086	hypothetical protein
XLOC_003025	XLOC_003025	Scaffold_1:2774595-2775306	C	T	OK	265.246	311.703	0.23284	0.919802	FIG01236946: hypothetical protein
XLOC_003026	XLOC_003026	Scaffold_1:2775321-2775936	C	T	OK	167.744	201.297	0.263067	0.941995	FIG01231699: hypothetical protein
XLOC_003030	XLOC_003030	Scaffold_1:2779705-2779975	C	T	OK	152.844	219.085	0.519433	1.29598	SSU ribosomal protein S14p (S29e) @ SSU ribosomal protein S14p (S29e)%2C zinc-independent
XLOC_003034	XLOC_003034	Scaffold_1:2785002-2786127	C	T	OK	245.106	262.783	0.100467	0.448897	Alkanesulfonate monooxygenase (EC 1.14.14.5);Ontology_term
XLOC_003044	XLOC_003044	Scaffold_1:2805131-2805395	C	T	OK	450.274	494.601	0.135461	0.431002	holin
XLOC_003061	XLOC_003061	Scaffold_1:2828718-2828910	C	T	OK	153.028	194.893	0.348881	0.523346	hypothetical protein
XLOC_003068	XLOC_003068	Scaffold_1:2831633-2832193	C	T	OK	1721.57	2027.46	0.235945	0.825471	hypothetical protein
XLOC_003069	XLOC_003069	Scaffold_1:2832233-2832371	C	T	OK	990.597	1544	0.640305	0.859636	hypothetical protein
XLOC_003073	XLOC_003073	Scaffold_1:2833123-2833273	C	T	OK	101.414	173.998	0.778805	0.515281	hypothetical protein
XLOC_003076	XLOC_003076	Scaffold_1:2836891-2837593	C	T	OK	101.526	130.66	0.363978	1.21113	Phage Rha protein
XLOC_003082	XLOC_003082	Scaffold_1:2849969-2850614	C	T	OK	161.621	175.698	0.120483	0.419634	Redox-sensitive transcriptional regulator (AT-rich DNA-binding protein)
XLOC_003088	XLOC_003088	Scaffold_1:2865493-2868451	C	T	OK	106.605	168.814	0.66317	3.04816	FIG01233961: hypothetical protein
XLOC_003089	XLOC_003089	Scaffold_1:2869321-2869447	C	T	OK	603.684	651.013	0.108891	0.0678878	hypothetical protein
XLOC_003108	XLOC_003108	Scaffold_1:2904758-2905211	C	T	OK	154.131	191.195	0.310882	1.04525	Transcriptional regulator%2C MarR family
XLOC_003110	XLOC_003110	Scaffold_1:2911780-2911984	C	T	OK	31.1544	54.1716	0.798098	0.844855	Cold shock protein CspA
XLOC_003121	XLOC_003121	Scaffold_1:2931097-2931463	C	T	OK	304.141	351.06	0.206978	0.681691	RsbS%2C negative regulator of sigma-B
XLOC_003122	XLOC_003122	Scaffold_1:2931466-2932294	C	T	OK	345.735	371.027	0.101856	0.431863	RsbR%2C positive regulator of sigma-B
XLOC_003131	XLOC_003131	Scaffold_1:2942591-2943677	C	T	OK	294.278	325.9	0.147249	0.650375	D-alanine--D-alanine ligase (EC 6.3.2.4);Ontology_term
XLOC_003139	XLOC_003139	Scaffold_1:2954083-2954905	C	T	OK	397.115	436.256	0.135617	0.612935	YdbA
XLOC_003140	XLOC_003140	Scaffold_1:2955023-2956681	C	T	OK	419.202	462.502	0.141813	0.640835	conserved protein YdaT
XLOC_003143	XLOC_003143	Scaffold_1:2968262-2970476	C	T	OK	408.034	441.267	0.11296	0.541782	DNA topoisomerase III (EC 5.99.1.2);Ontology_term
XLOC_003150	XLOC_003150	Scaffold_1:2976655-2978734	C	T	OK	351.811	380.549	0.113282	0.538029	Mannitol operon activator%2C BglG family
XLOC_003151	XLOC_003151	Scaffold_1:2978993-2980570	C	T	OK	580.741	627.635	0.112032	0.425594	Mannitol-1-phosphate 5-dehydrogenase (EC 1.1.1.17);Ontology_term
XLOC_003152	XLOC_003152	Scaffold_1:2980636-2982061	C	T	OK	320.046	361.207	0.174546	0.807111	PTS system%2C mannitol-specific IIB component (EC 2.7.1.69) / PTS system%2C mannitol-specific IIC component (EC 2.7.1.69);Ontology_term
XLOC_003153	XLOC_003153	Scaffold_1:2982540-2983179	C	T	OK	344.209	370.415	0.105859	0.425985	YcsK
XLOC_003155	XLOC_003155	Scaffold_1:2984048-2985793	C	T	OK	619.947	703.509	0.182423	0.831803	Allophanate hydrolase 2 subunit 2 (EC 3.5.1.54);Ontology_term
XLOC_003156	XLOC_003156	Scaffold_1:2985870-2986662	C	T	OK	133.586	160.623	0.265913	0.984226	hypothetical protein possibly connected to lactam utilization and allophanate hydrolase
XLOC_003157	XLOC_003157	Scaffold_1:2986667-2987879	C	T	OK	239.191	277.539	0.214528	0.949703	Mn2+/Fe2+ transporter%2C NRAMP family
XLOC_003158	XLOC_003158	Scaffold_1:2987903-2988665	C	T	OK	242.092	305.039	0.333435	1.35176	Lactam utilization protein LamB
XLOC_003164	XLOC_003164	Scaffold_1:2995507-2995972	C	T	OK	204.289	230.454	0.173868	0.597133	COG1720: Uncharacterized conserved protein
XLOC_003165	XLOC_003165	Scaffold_1:2995987-2996383	C	T	OK	261.343	284.45	0.122233	0.41532	3-hydroxyacyl-[acyl-carrier-protein] dehydratase%2C FabZ form (EC 4.2.1.59);Ontology_term
XLOC_003166	XLOC_003166	Scaffold_1:2996527-2998168	C	T	OK	316.721	357.526	0.174832	0.817225	sodium-dependent transporter (huNaDC-1)%2C putative
XLOC_003167	XLOC_003167	Scaffold_1:2999101-3000562	C	T	OK	389.211	430.366	0.145012	0.685539	Uroporphyrinogen-III methyltransferase (EC 2.1.1.107) / Uroporphyrinogen-III synthase (EC 4.2.1.75);Ontology_term
XLOC_003170	XLOC_003170	Scaffold_1:3003558-3005718	C	T	OK	332.294	358.863	0.110976	0.528859	Assimilatory nitrate reductase large subunit (EC:1.7.99.4);Ontology_term
XLOC_003171	XLOC_003171	Scaffold_1:3005719-3008014	C	T	OK	322.455	379.173	0.233755	1.12006	Nitrite reductase [NAD(P)H] large subunit (EC 1.7.1.4);Ontology_term
XLOC_003172	XLOC_003172	Scaffold_1:3011205-3011697	C	T	OK	143.756	193.699	0.43019	1.47104	FIG01241736: hypothetical protein
XLOC_003173	XLOC_003173	Scaffold_1:3012782-3015543	C	T	OK	245.617	365.967	0.575303	2.57518	Succinate-semialdehyde dehydrogenase [NAD(P)+] (EC 1.2.1.16);Ontology_term
XLOC_003174	XLOC_003174	Scaffold_1:3015576-3016890	C	T	OK	77.8637	125.111	0.684183	2.65049	Gamma-aminobutyrate:alpha-ketoglutarate aminotransferase (EC 2.6.1.19);Ontology_term
XLOC_003175	XLOC_003175	Scaffold_1:3018487-3018784	C	T	OK	33.8414	46.2919	0.451969	0.780729	Transcriptional regulator%2C ArsR family
XLOC_003176	XLOC_003176	Scaffold_1:3023554-3024502	C	T	OK	235.439	260.118	0.143815	0.564185	Uncharacterized iron compound ABC uptake transporter%2C substrate-binding protein
XLOC_003177	XLOC_003177	Scaffold_1:3024516-3027162	C	T	OK	1421.22	1529.22	0.105667	0.494744	Uncharacterized iron compound ABC uptake transporter%2C ATP-binding protein
XLOC_003179	XLOC_003179	Scaffold_1:3032103-3032790	C	T	OK	86.537	97.1011	0.16617	0.561339	DNA-binding response regulator
XLOC_003180	XLOC_003180	Scaffold_1:3035175-3035907	C	T	OK	476.105	516.679	0.117989	0.514859	transcriptional regulator%2C MerR family
XLOC_003181	XLOC_003181	Scaffold_1:3035962-3037069	C	T	OK	416.554	476.115	0.192806	0.884561	Spore germination protein GerKB
XLOC_003198	XLOC_003198	Scaffold_1:3082225-3082414	C	T	OK	257.804	388.95	0.59331	1.09229	hypothetical protein
XLOC_003201	XLOC_003201	Scaffold_1:3084377-3085193	C	T	OK	235.057	254.338	0.113733	0.455764	putative alpha-dextrin endo-1%2C 6-alpha-glucosidase
XLOC_003204	XLOC_003204	Scaffold_1:3089143-3092992	C	T	OK	232.85	286.223	0.297738	1.43557	FIG01235430: hypothetical protein
XLOC_003205	XLOC_003205	Scaffold_1:3093049-3096196	C	T	OK	102.106	162.66	0.671796	3.09177	FIG01233961: hypothetical protein
XLOC_003209	XLOC_003209	Scaffold_1:3110424-3112479	C	T	OK	360.101	404.948	0.169334	0.80616	N-methylhydantoinase A (EC 3.5.2.14);Ontology_term
XLOC_003210	XLOC_003210	Scaffold_1:3113946-3114868	C	T	OK	727.02	843.843	0.21498	0.124679	Serine/threonine protein kinase (EC 2.7.11.1);Ontology_term
XLOC_003212	XLOC_003212	Scaffold_1:3117636-3118362	C	T	OK	529.731	631.243	0.252935	1.11396	ABC transporter%2C ATP-binding protein
XLOC_003213	XLOC_003213	Scaffold_1:3118457-3119009	C	T	OK	458.632	495.741	0.112252	0.44882	NAD(P)H dehydrogenase%2C quinone family
XLOC_003214	XLOC_003214	Scaffold_1:3120921-3121065	C	T	OK	67.5496	75.8322	0.166865	0.0675667	hypothetical protein
XLOC_003217	XLOC_003217	Scaffold_1:3125490-3126735	C	T	OK	303.725	347.737	0.195231	0.87967	Regulator of polyketide synthase expression
XLOC_003218	XLOC_003218	Scaffold_1:3126890-3128345	C	T	OK	236.286	266.721	0.1748	0.791993	Proline/sodium symporter PutP (TC 2.A.21.2.1) @ Propionate/sodium symporter
XLOC_003219	XLOC_003219	Scaffold_1:3128475-3130026	C	T	OK	158.089	201.84	0.352473	1.50101	Delta-1-pyrroline-5-carboxylate dehydrogenase (EC 1.5.1.12);Ontology_term
XLOC_003220	XLOC_003220	Scaffold_1:3130049-3130967	C	T	OK	212.371	256.177	0.270555	1.08376	Proline dehydrogenase (EC 1.5.99.8) (Proline oxidase);Ontology_term
XLOC_003221	XLOC_003221	Scaffold_1:3131093-3131276	C	T	OK	148.356	313.258	1.07829	1.59166	hypothetical protein
XLOC_003222	XLOC_003222	Scaffold_1:3131331-3132102	C	T	OK	213.922	278.117	0.378606	1.48316	FIG01230579: hypothetical protein
XLOC_003223	XLOC_003223	Scaffold_1:3132363-3132891	C	T	OK	129.772	176.16	0.440905	1.49644	Shikimate kinase I (EC 2.7.1.71);Ontology_term
XLOC_003224	XLOC_003224	Scaffold_1:3133012-3133831	C	T	OK	346.812	387.007	0.158207	0.682855	NAD synthetase (EC 6.3.1.5);Ontology_term
XLOC_003225	XLOC_003225	Scaffold_1:3135342-3135984	C	T	OK	255.256	289.158	0.179916	0.698701	FIG01225350: hypothetical protein
XLOC_003226	XLOC_003226	Scaffold_1:3136090-3137722	C	T	OK	291.691	321.538	0.140547	0.652289	L-lactate permease
XLOC_003227	XLOC_003227	Scaffold_1:3137762-3138722	C	T	OK	140.64	152.834	0.119955	0.454915	L-lactate dehydrogenase (EC 1.1.1.27);Ontology_term
XLOC_003230	XLOC_003230	Scaffold_1:3141554-3142649	C	T	OK	231.677	281.363	0.28032	1.15085	Toxic anion resistance protein TelA
XLOC_003231	XLOC_003231	Scaffold_1:3142665-3144270	C	T	OK	286.389	315.134	0.13799	0.639093	FIG013452: putative tellurium resistance protein
XLOC_003234	XLOC_003234	Scaffold_1:3144646-3145828	C	T	OK	354.896	388.61	0.130928	0.60051	Citrate lyase beta subunit
XLOC_003235	XLOC_003235	Scaffold_1:3145920-3146694	C	T	OK	194.604	209.906	0.109203	0.417685	TerC-like integral membrane protein
XLOC_003236	XLOC_003236	Scaffold_1:3146759-3147338	C	T	OK	156.788	193.843	0.306066	1.08432	Tellurium resistance protein TerD
XLOC_003237	XLOC_003237	Scaffold_1:3147417-3147999	C	T	OK	292.068	346.067	0.244748	0.928343	Tellurium resistance protein TerD
XLOC_003241	XLOC_003241	Scaffold_1:3154523-3155801	C	T	OK	222.525	240.85	0.114167	0.477826	FIG01230323: hypothetical protein
XLOC_003249	XLOC_003249	Scaffold_1:3175286-3177002	C	T	OK	325.567	376.448	0.209493	0.984167	Beta-lactamase (EC 3.5.2.6);Ontology_term
XLOC_003251	XLOC_003251	Scaffold_1:3181495-3182626	C	T	OK	259.218	309.082	0.253823	1.12412	L-asparaginase (EC 3.5.1.1);Ontology_term
XLOC_003252	XLOC_003252	Scaffold_1:3182799-3183969	C	T	OK	180.924	195.508	0.111845	0.467917	Catalyzes the cleavage of p-aminobenzoyl-glutamate to p-aminobenzoate and glutamate%2C subunit A
XLOC_003254	XLOC_003254	Scaffold_1:3189372-3190513	C	T	OK	701.296	760.934	0.117746	0.477588	3-oxoacyl-[acyl-carrier protein] reductase (EC 1.1.1.100);Ontology_term
XLOC_003258	XLOC_003258	Scaffold_1:3195986-3197054	C	T	OK	315.052	341.617	0.116789	0.522342	FIG01250880: hypothetical protein
XLOC_003264	XLOC_003264	Scaffold_1:3201307-3202135	C	T	OK	307.916	344.004	0.159888	0.647974	BH1299 unknown
XLOC_003271	XLOC_003271	Scaffold_1:3210527-3211226	C	T	OK	291.739	335.942	0.203534	0.789263	Bacitracin transport permease protein BCRB
XLOC_003272	XLOC_003272	Scaffold_1:3211241-3211925	C	T	OK	295.265	323.706	0.132675	0.506042	Bacitracin transport permease protein BCRB
XLOC_003274	XLOC_003274	Scaffold_1:3212957-3213893	C	T	OK	231.918	249.076	0.102969	0.426982	sensor histidine kinase
XLOC_003282	XLOC_003282	Scaffold_1:3221970-3223347	C	T	OK	382.47	414.347	0.115492	0.541573	D-glucarate permease
XLOC_003283	XLOC_003283	Scaffold_1:3223387-3224854	C	T	OK	276.536	331.903	0.263293	1.22181	Ketoglutarate semialdehyde dehydrogenase (EC 1.2.1.26);Ontology_term
XLOC_003284	XLOC_003284	Scaffold_1:3224874-3225801	C	T	OK	319.926	343.923	0.104348	0.468944	5-dehydro-4-deoxyglucarate dehydratase (EC 4.2.1.41);Ontology_term
XLOC_003288	XLOC_003288	Scaffold_1:3229135-3230113	C	T	OK	288.889	324.913	0.169538	0.715902	Beta-lactamase (EC 3.5.2.6);Ontology_term
XLOC_003293	XLOC_003293	Scaffold_1:3239358-3239577	C	T	OK	75.2475	111.263	0.564257	0.864241	hypothetical protein
XLOC_003294	XLOC_003294	Scaffold_1:3241269-3242046	C	T	OK	390.266	429.44	0.138	0.59535	transcriptional regulator%2C MerR family
XLOC_003295	XLOC_003295	Scaffold_1:3242167-3243541	C	T	OK	447.096	495.082	0.147083	0.687762	PTS system%2C N-acetylglucosamine-specific IIB component (EC 2.7.1.69) / PTS system%2C N-acetylglucosamine-specific IIC component (EC 2.7.1.69);Ontology_term
XLOC_003299	XLOC_003299	Scaffold_1:3251389-3253194	C	T	OK	540.325	589.54	0.125762	0.555437	FIG01243848: hypothetical protein
XLOC_003300	XLOC_003300	Scaffold_1:3254470-3254938	C	T	OK	239.929	264.712	0.141819	0.510389	FIG01239789: hypothetical protein
XLOC_003301	XLOC_003301	Scaffold_1:3259146-3259407	C	T	OK	45.089	54.1868	0.265165	0.464748	FIG01232024: hypothetical protein
XLOC_003308	XLOC_003308	Scaffold_1:3271543-3272680	C	T	OK	241.938	260.882	0.108762	0.455518	Multidrug resistance protein B
XLOC_003311	XLOC_003311	Scaffold_1:3275948-3276656	C	T	OK	190.063	229.615	0.272742	1.01338	5'-nucleotidase YjjG (EC 3.1.3.5);Ontology_term
XLOC_003314	XLOC_003314	Scaffold_1:3278794-3278932	C	T	OK	209.778	231.949	0.144945	0.0903651	hypothetical protein
XLOC_003316	XLOC_003316	Scaffold_1:3280272-3280392	C	T	OK	1382.43	3242.12	1.22973	1.21573	hypothetical protein
XLOC_003327	XLOC_003327	Scaffold_1:3299632-3300280	C	T	OK	51.2424	54.9684	0.101265	0.30071	Transcriptional regulator%2C MerR family
XLOC_003328	XLOC_003328	Scaffold_1:3302851-3303172	C	T	OK	123.232	141.591	0.200354	0.586414	hypothetical protein
XLOC_003339	XLOC_003339	Scaffold_1:3325915-3326044	C	T	OK	172.947	570.88	1.72286	0.890303	hypothetical protein
XLOC_003340	XLOC_003340	Scaffold_1:3326072-3327173	C	T	OK	349.743	376.208	0.105235	0.474998	Transcriptional repressor of arabinoside utilization operon%2C GntR family
XLOC_003348	XLOC_003348	Scaffold_1:3342025-3342943	C	T	OK	341.27	372.013	0.12444	0.536744	O-Methyltransferase involved in polyketide biosynthesis
XLOC_003352	XLOC_003352	Scaffold_1:3347154-3347793	C	T	OK	58.9435	65.9131	0.161233	0.495689	hypothetical protein
XLOC_003355	XLOC_003355	Scaffold_1:3350464-3350815	C	T	OK	86.3669	107.545	0.316386	0.866385	10 kDa culture filtrate antigen CFP-10 (EsxB)
XLOC_003356	XLOC_003356	Scaffold_1:3350833-3351211	C	T	OK	216.554	232.376	0.101732	0.329627	Putative EsaC protein analog (Listeria type 1)
XLOC_003371	XLOC_003371	Scaffold_1:3374360-3375041	C	T	OK	329.802	359.447	0.12418	0.494377	probable metal-dependent peptidase
XLOC_003373	XLOC_003373	Scaffold_1:3375540-3377176	C	T	OK	76.5824	90.4918	0.240775	0.188467	FIG01236923: hypothetical protein
XLOC_003375	XLOC_003375	Scaffold_1:3378996-3380349	C	T	OK	300.504	322.856	0.103508	0.46521	Glucose-6-phosphate isomerase (EC 5.3.1.9);Ontology_term
XLOC_003379	XLOC_003379	Scaffold_1:3383978-3384479	C	T	OK	234.702	265.658	0.178743	0.626536	Transcriptional regulator%2C AsnC family
XLOC_003380	XLOC_003380	Scaffold_1:3385543-3385828	C	T	OK	183.987	242.624	0.399116	1.12757	DUF1871 domain-containing protein
XLOC_003383	XLOC_003383	Scaffold_1:3388357-3388975	C	T	OK	176.38	190.92	0.114284	0.406645	KapD%2C inhibitor of KinA pathway to sporulation
XLOC_003387	XLOC_003387	Scaffold_1:3406214-3406604	C	T	OK	544.472	670.204	0.299743	1.10434	ComA operon protein 2
XLOC_003391	XLOC_003391	Scaffold_1:3410941-3411082	C	T	OK	295.978	666.013	1.17006	0.994012	hypothetical protein
XLOC_003399	XLOC_003399	Scaffold_1:3419608-3421599	C	T	OK	302.763	332.134	0.133573	0.248946	FIG01235621: hypothetical protein
XLOC_003408	XLOC_003408	Scaffold_1:3437532-3437745	C	T	OK	42.6494	54.9853	0.366522	0.399886	hypothetical protein
XLOC_003413	XLOC_003413	Scaffold_1:3443617-3443947	C	T	OK	297.893	429.029	0.52628	1.68581	FIG01225718: hypothetical protein
XLOC_003415	XLOC_003415	Scaffold_1:3444330-3445494	C	T	OK	330.691	358.394	0.116062	0.52449	NADH dehydrogenase (EC 1.6.99.3);Ontology_term
XLOC_003416	XLOC_003416	Scaffold_1:3446938-3447139	C	T	OK	70.9805	94.9757	0.420136	0.57152	FIG01234265: hypothetical protein
XLOC_003418	XLOC_003418	Scaffold_1:3448192-3448558	C	T	OK	209.972	232.967	0.149928	0.487734	probable iron binding protein from the HesB_IscA_SufA family
XLOC_003419	XLOC_003419	Scaffold_1:3448631-3449489	C	T	OK	377.474	406.437	0.106657	0.468943	Diaminopimelate epimerase (EC 5.1.1.7);Ontology_term
XLOC_003426	XLOC_003426	Scaffold_1:3456394-3456721	C	T	OK	211.406	253.696	0.263083	0.80066	YuzD-like protein
XLOC_003432	XLOC_003432	Scaffold_1:3466320-3466764	C	T	OK	367.192	410.801	0.161905	0.596434	BH3430 unknown conserved protein
XLOC_003433	XLOC_003433	Scaffold_1:3466788-3467094	C	T	OK	124.376	144.914	0.220489	0.610647	Hypothetical DUF1027 domain protein
XLOC_003441	XLOC_003441	Scaffold_1:3476263-3476797	C	T	OK	552.107	615.694	0.157265	0.640701	YmcC
XLOC_003448	XLOC_003448	Scaffold_1:3487088-3488210	C	T	OK	247.21	274.286	0.149944	0.664061	D-amino acid dehydrogenase small subunit (EC 1.4.99.1);Ontology_term
XLOC_003454	XLOC_003454	Scaffold_1:3496229-3497015	C	T	OK	363.647	423.898	0.221176	0.923439	Iron-sulfur cluster assembly ATPase protein SufC
XLOC_003465	XLOC_003465	Scaffold_1:3504425-3506210	C	T	OK	319.661	345.477	0.112047	0.523345	Butyryl-CoA dehydrogenase (EC 1.3.99.2);Ontology_term
XLOC_003466	XLOC_003466	Scaffold_1:3506229-3507405	C	T	OK	276.314	298.954	0.113615	0.511729	3-ketoacyl-CoA thiolase (EC 2.3.1.16) @ Acetyl-CoA acetyltransferase (EC 2.3.1.9);Ontology_term
XLOC_003475	XLOC_003475	Scaffold_1:3525011-3525179	C	T	OK	169.76	242.127	0.512272	0.639439	FIG01231913: hypothetical protein
XLOC_003480	XLOC_003480	Scaffold_1:3534611-3535475	C	T	OK	393.795	423.565	0.105138	0.469322	Conserved protein LiaG in B. subtilis in Lia cluster
XLOC_003482	XLOC_003482	Scaffold_1:3536285-3536672	C	T	OK	111.593	130.805	0.229175	0.704853	Protein LiaI
XLOC_003484	XLOC_003484	Scaffold_1:3537929-3538508	C	T	OK	490.667	568.729	0.212998	0.868176	ATP:Cob(I)alamin adenosyltransferase (EC 2.5.1.17);Ontology_term
XLOC_003494	XLOC_003494	Scaffold_1:3556350-3557349	C	T	OK	262.361	296.669	0.177303	0.749413	Hexuronate utilization operon transcriptional repressor ExuR
XLOC_003511	XLOC_003511	Scaffold_1:3604442-3604652	C	T	OK	71.7049	86.9789	0.278593	0.421264	Copper(I) chaperone CopZ
XLOC_003521	XLOC_003521	Scaffold_1:3620659-3621295	C	T	OK	241.017	281.595	0.224489	0.847301	FMN-dependent NADH-azoreductase
XLOC_003523	XLOC_003523	Scaffold_1:3621734-3622703	C	T	OK	348.961	402.812	0.207041	0.918897	Rhodanese domain protein UPF0176%2C Firmicutes subgroup
XLOC_003527	XLOC_003527	Scaffold_1:3631561-3631723	C	T	OK	33.4122	39.5975	0.245032	0.0992184	hypothetical protein
XLOC_003529	XLOC_003529	Scaffold_1:3636217-3636691	C	T	OK	146.517	169.829	0.213012	0.728275	tmRNA-binding protein SmpB
XLOC_003530	XLOC_003530	Scaffold_1:3636806-3639870	C	T	OK	192.552	220.48	0.1954	0.917319	3'-to-5' exoribonuclease RNase R
XLOC_003531	XLOC_003531	Scaffold_1:3639891-3640241	C	T	OK	846.441	985.544	0.219511	0.686312	hypothetical protein
XLOC_003532	XLOC_003532	Scaffold_1:3640405-3640687	C	T	OK	286.239	383.837	0.423272	1.35648	Stage V sporulation protein T%2C AbrB family transcriptional regulator (SpoVT)
XLOC_003534	XLOC_003534	Scaffold_1:3642122-3642800	C	T	OK	157.132	198.637	0.33816	1.22737	Osmotically activated L-carnitine/choline ABC transporter%2C permease protein OpuCD
XLOC_003535	XLOC_003535	Scaffold_1:3642816-3643734	C	T	OK	134.981	162.997	0.272087	1.00234	Osmotically activated L-carnitine/choline ABC transporter%2C substrate-binding protein OpuCC
XLOC_003536	XLOC_003536	Scaffold_1:3643747-3644401	C	T	OK	224.649	333.507	0.570048	2.20606	Osmotically activated L-carnitine/choline ABC transporter%2C permease protein OpuCB
XLOC_003537	XLOC_003537	Scaffold_1:3644422-3645562	C	T	OK	360.07	415.226	0.20562	0.937936	Osmotically activated L-carnitine/choline ABC transporter%2C ATP-binding protein OpuCA
XLOC_003538	XLOC_003538	Scaffold_1:3646410-3647043	C	T	OK	271.31	340.415	0.327354	1.23135	Multiple antibiotic resistance protein marC
XLOC_003539	XLOC_003539	Scaffold_1:3648025-3649804	C	T	OK	371.624	437.701	0.2361	1.11075	FIG01244396: hypothetical protein
XLOC_003540	XLOC_003540	Scaffold_1:3649934-3650882	C	T	OK	322.082	349.703	0.118702	0.517667	ABC-type Fe3+-siderophore transport system%2C periplasmic iron-binding component
XLOC_003541	XLOC_003541	Scaffold_1:3651767-3651941	C	T	OK	44.8653	168.263	1.90705	1.957	hypothetical protein
XLOC_003542	XLOC_003542	Scaffold_1:3653101-3653734	C	T	OK	200.037	217.859	0.123124	0.45568	thiJ/pfpI family protein
XLOC_003564	XLOC_003564	Scaffold_1:3689059-3690494	C	T	OK	551.796	610.962	0.14695	0.634496	Tyrosine-protein kinase EpsD (EC 2.7.10.2);Ontology_term
XLOC_003570	XLOC_003570	Scaffold_1:3695698-3696970	C	T	OK	341.709	375.205	0.134911	0.626141	hypothetical protein
XLOC_003573	XLOC_003573	Scaffold_1:3699197-3700916	C	T	OK	242.76	265.481	0.129076	0.596249	Propionate catabolism operon regulatory protein PrpR
XLOC_003576	XLOC_003576	Scaffold_1:3707665-3708208	C	T	OK	383.432	446.741	0.220467	0.896015	Lysine decarboxylase family
XLOC_003577	XLOC_003577	Scaffold_1:3709698-3711318	C	T	OK	301.58	348.105	0.206979	0.961177	Sulfate permease
XLOC_003578	XLOC_003578	Scaffold_1:3711318-3711918	C	T	OK	292.75	441.638	0.593193	2.32989	Carbonic anhydrase (EC 4.2.1.1);Ontology_term
XLOC_003579	XLOC_003579	Scaffold_1:3713302-3713902	C	T	OK	92.4932	108.034	0.224063	0.738701	BH0392 unknown conserved protein in B. subtilis
XLOC_003580	XLOC_003580	Scaffold_1:3715741-3716500	C	T	OK	142.477	181.118	0.346205	1.28643	N-hydroxyarylamine O-acetyltransferase (EC 2.3.1.118);Ontology_term
XLOC_003581	XLOC_003581	Scaffold_1:3716545-3716815	C	T	OK	148.547	160.624	0.112767	0.297063	Catabolite repression HPr-like protein Crh
XLOC_003582	XLOC_003582	Scaffold_1:3716832-3717783	C	T	OK	214.311	281.159	0.391682	1.55865	FIG001886: Cytoplasmic hypothetical protein
XLOC_003583	XLOC_003583	Scaffold_1:3717811-3718765	C	T	OK	181.175	235.528	0.378513	1.58167	FIG002813: LPPG:FO 2-phospho-L-lactate transferase like%2C CofD-like
XLOC_003584	XLOC_003584	Scaffold_1:3718766-3719654	C	T	OK	234.851	312.085	0.410193	1.70726	Hypothetical ATP-binding protein UPF0042%2C contains P-loop
XLOC_003586	XLOC_003586	Scaffold_1:3720560-3721511	C	T	OK	227.603	283.595	0.317311	1.32953	Thioredoxin reductase (EC 1.8.1.9);Ontology_term
XLOC_003588	XLOC_003588	Scaffold_1:3723953-3726710	C	T	OK	1483.79	1704.81	0.200324	0.941748	Phosphoribosyl-AMP cyclohydrolase (EC 3.5.4.19) / Phosphoribosyl-ATP pyrophosphatase (EC 3.6.1.31);Ontology_term
XLOC_003595	XLOC_003595	Scaffold_1:3743257-3744352	C	T	OK	309.083	342.943	0.149973	0.671816	Hypothetical protein%2C homolog of fig|393130.3.peg.2627
XLOC_003597	XLOC_003597	Scaffold_1:3744918-3745538	C	T	OK	374.065	402.445	0.105503	0.361543	YvkN
XLOC_003600	XLOC_003600	Scaffold_1:3750729-3750963	C	T	OK	303.199	549.185	0.857027	2.28312	FIG01234643: hypothetical protein
XLOC_003601	XLOC_003601	Scaffold_1:3751081-3751375	C	T	OK	382.882	473.122	0.305313	1.02162	FIG01231154: hypothetical protein
XLOC_003609	XLOC_003609	Scaffold_1:3759737-3760064	C	T	OK	265.478	312.526	0.23538	0.774082	Membrane-attached cytochrome c550
XLOC_003614	XLOC_003614	Scaffold_1:3765811-3766198	C	T	OK	126.089	180.251	0.515567	1.6248	FIG01236628: hypothetical protein
XLOC_003619	XLOC_003619	Scaffold_1:3770652-3771305	C	T	OK	859.669	972.81	0.178378	0.378371	Carbon storage regulator
XLOC_003625	XLOC_003625	Scaffold_1:3775242-3775626	C	T	OK	139.995	175.041	0.322314	0.980982	flagellar protein
XLOC_003628	XLOC_003628	Scaffold_1:3776753-3778148	C	T	OK	374.763	418.332	0.15867	0.738652	ComF operon protein A%2C DNA transporter ATPase
XLOC_003654	XLOC_003654	Scaffold_1:3825285-3826491	C	T	OK	198.659	241.453	0.281449	1.14572	Glycosyl transferase%2C group 1 family protein
XLOC_003655	XLOC_003655	Scaffold_1:3826746-3829377	C	T	OK	352.758	394.02	0.159589	0.762786	N-acetylmuramoyl-L-alanine amidase (EC 3.5.1.28);Ontology_term
XLOC_003656	XLOC_003656	Scaffold_1:3829505-3830456	C	T	OK	171.459	225.043	0.39234	1.58008	Mannose-6-phosphate isomerase (EC 5.3.1.8);Ontology_term
XLOC_003657	XLOC_003657	Scaffold_1:3830627-3832939	C	T	OK	230.703	257.222	0.15698	0.471049	Ribonucleotide reductase of class III (anaerobic)%2C activating protein (EC 1.97.1.4);Ontology_term
XLOC_003658	XLOC_003658	Scaffold_1:3833097-3834096	C	T	OK	49.8412	76.9653	0.626869	2.13599	2-keto-3-deoxygluconate permease (KDG permease)
XLOC_003659	XLOC_003659	Scaffold_1:3834178-3834793	C	T	OK	92.7088	135.992	0.552744	1.89411	4-hydroxy-2-oxoglutarate aldolase (EC 4.1.3.16) @ 2-dehydro-3-deoxyphosphogluconate aldolase (EC 4.1.2.14);Ontology_term
XLOC_003660	XLOC_003660	Scaffold_1:3834798-3835764	C	T	OK	172.065	217.624	0.338882	1.40741	2-dehydro-3-deoxygluconate kinase (EC 2.7.1.45);Ontology_term
XLOC_003661	XLOC_003661	Scaffold_1:3835866-3836883	C	T	OK	174.759	220.371	0.334566	1.37039	Transcriptional regulator KdgR%2C KDG operon repressor
XLOC_003663	XLOC_003663	Scaffold_1:3838788-3839922	C	T	OK	326.835	372.375	0.188193	0.858388	Uncharacterized zinc-type alcohol dehydrogenase-like protein ybdR
XLOC_003667	XLOC_003667	Scaffold_1:3847016-3847466	C	T	OK	354.827	440.331	0.311473	1.14829	Poly-gamma-glutamate synthase subunit PgsC/CapC (EC 6.3.2.-);Ontology_term
XLOC_003669	XLOC_003669	Scaffold_1:3855159-3856116	C	T	OK	300.86	358.114	0.25133	1.12346	Aromatic hydrocarbon utilization transcriptional regulator CatR (LysR family)
XLOC_003670	XLOC_003670	Scaffold_1:3857067-3857829	C	T	OK	92.3822	128.133	0.471952	1.62772	Alpha-acetolactate decarboxylase (EC 4.1.1.5);Ontology_term
XLOC_003671	XLOC_003671	Scaffold_1:3857881-3859600	C	T	OK	123.375	169.776	0.460584	1.98406	Acetolactate synthase%2C catabolic (EC 2.2.1.6);Ontology_term
XLOC_003672	XLOC_003672	Scaffold_1:3860724-3862302	C	T	OK	294.789	353.372	0.261506	1.22734	Gamma-glutamyltranspeptidase (EC 2.3.2.2);Ontology_term
XLOC_003676	XLOC_003676	Scaffold_1:3870727-3871531	C	T	OK	192.476	249.4	0.373785	1.44303	FIG01228721: hypothetical protein
XLOC_003683	XLOC_003683	Scaffold_1:3877031-3877817	C	T	OK	260.821	313.661	0.266147	1.10965	Sorbitol-6-phosphate 2-dehydrogenase (EC 1.1.1.140);Ontology_term
XLOC_003688	XLOC_003688	Scaffold_1:3881869-3882241	C	T	OK	220.684	255.155	0.209389	0.669634	unknown
XLOC_003690	XLOC_003690	Scaffold_1:3883327-3883762	C	T	OK	162.153	186.939	0.20522	0.673189	3-hydroxyacyl-[acyl-carrier-protein] dehydratase%2C FabZ form (EC 4.2.1.59);Ontology_term
XLOC_003692	XLOC_003692	Scaffold_1:3884814-3885654	C	T	OK	315.487	357.005	0.17836	0.748502	Flagellar basal-body rod protein FlgF
XLOC_003698	XLOC_003698	Scaffold_1:3894540-3894948	C	T	OK	173.562	239.64	0.46542	1.58826	CBS domain protein
XLOC_003700	XLOC_003700	Scaffold_1:3900251-3900824	C	T	OK	209.006	244.769	0.227878	0.814107	ATP-dependent Clp protease proteolytic subunit (EC 3.4.21.92);Ontology_term
XLOC_003703	XLOC_003703	Scaffold_1:3903195-3903639	C	T	OK	160.148	205.289	0.358249	1.18056	unknown
XLOC_003704	XLOC_003704	Scaffold_1:3905387-3907042	C	T	OK	695.315	825.857	0.248225	0.349308	Polymyxin transporter PmxC
XLOC_003705	XLOC_003705	Scaffold_1:3907044-3914211	C	T	OK	270.265	292.808	0.115582	0.564723	Siderophore biosynthesis non-ribosomal peptide synthetase modules @ Bacillibactin synthetase component F (EC 2.7.7.-);Ontology_term
XLOC_003708	XLOC_003708	Scaffold_1:3916814-3918008	C	T	OK	326.548	356.101	0.12499	0.57944	Isochorismate synthase (EC 5.4.4.2) [bacillibactin] siderophore @ Isochorismate synthase (EC 5.4.4.2) of siderophore biosynthesis;Ontology_term
XLOC_003710	XLOC_003710	Scaffold_1:3918916-3919879	C	T	OK	174.951	201.177	0.201515	0.803828	hypothetical protein
XLOC_003712	XLOC_003712	Scaffold_1:3921953-3922910	C	T	OK	206.782	233.444	0.174968	0.710014	Fe-bacillibactin uptake system FeuA%2C Fe-bacillibactin binding
XLOC_003714	XLOC_003714	Scaffold_1:3925361-3926003	C	T	OK	215.914	254.289	0.236013	0.883276	Rrf2-linked NADH-flavin reductase
XLOC_003715	XLOC_003715	Scaffold_1:3926077-3926479	C	T	OK	91.4163	107.961	0.239985	0.731244	Rrf2 family transcriptional regulator%2C group III
XLOC_003716	XLOC_003716	Scaffold_1:3927075-3927555	C	T	OK	429.861	506.946	0.237963	0.914292	unknown
XLOC_003719	XLOC_003719	Scaffold_1:3928747-3929539	C	T	OK	168.831	212.011	0.328554	1.23836	Formate dehydrogenase chain D (EC 1.2.1.2);Ontology_term
XLOC_003721	XLOC_003721	Scaffold_1:3933503-3934244	C	T	OK	163.376	177.174	0.11697	0.417585	D-amino acid dehydrogenase large subunit (EC 1.4.99.1);Ontology_term
XLOC_003724	XLOC_003724	Scaffold_1:3935569-3936550	C	T	OK	233.91	266.863	0.190145	0.789837	Stage II sporulation protein D (SpoIID)
XLOC_003725	XLOC_003725	Scaffold_1:3936782-3938093	C	T	OK	253.806	276.851	0.125387	0.549849	UDP-N-acetylglucosamine 1-carboxyvinyltransferase (EC 2.5.1.7);Ontology_term
XLOC_003726	XLOC_003726	Scaffold_1:3938125-3938869	C	T	OK	125.028	142.888	0.192633	0.674735	FIG013354: hypothetical protein
XLOC_003732	XLOC_003732	Scaffold_1:3943946-3945016	C	T	OK	306.937	391.088	0.349552	1.28633	ATP synthase delta chain (EC 3.6.3.14);Ontology_term
XLOC_003733	XLOC_003733	Scaffold_1:3945190-3945403	C	T	OK	187.1	238.706	0.351426	0.737598	ATP synthase F0 sector subunit c (EC 3.6.3.14);Ontology_term
XLOC_003735	XLOC_003735	Scaffold_1:3946191-3946509	C	T	OK	195.713	240.243	0.295756	0.887774	FIG048548: ATP synthase protein I2
XLOC_003736	XLOC_003736	Scaffold_1:3946975-3947635	C	T	OK	315.674	360.994	0.193539	0.798976	Uracil phosphoribosyltransferase (EC 2.4.2.9);Ontology_term
XLOC_003738	XLOC_003738	Scaffold_1:3949206-3949749	C	T	OK	205.162	233.261	0.185182	0.660856	Hypothetical protein ywlG
XLOC_003739	XLOC_003739	Scaffold_1:3949764-3950214	C	T	OK	310.316	353.594	0.188356	0.678178	Ribose 5-phosphate isomerase B (EC 5.3.1.6);Ontology_term
XLOC_003740	XLOC_003740	Scaffold_1:3950351-3950807	C	T	OK	147.225	177.567	0.270341	0.890222	Low molecular weight protein tyrosine phosphatase (EC 3.1.3.48);Ontology_term
XLOC_003742	XLOC_003742	Scaffold_1:3951593-3952643	C	T	OK	325.558	353.98	0.120752	0.548869	TsaC protein (YrdC-Sua5 domains) required for threonylcarbamoyladenosine t(6)A37 modification in tRNA
XLOC_003743	XLOC_003743	Scaffold_1:3952794-3953211	C	T	OK	594.519	657.499	0.145266	0.562676	Hypothetical protein ywlB
XLOC_003744	XLOC_003744	Scaffold_1:3953581-3954250	C	T	OK	348.564	386.982	0.15084	0.61461	Stage II sporulation protein required for processing of pro-sigma-E (SpoIIR)
XLOC_003755	XLOC_003755	Scaffold_1:3969798-3970764	C	T	OK	396.684	442.135	0.156497	0.705906	Fructose-1%2C6-bisphosphatase%2C GlpX type (EC 3.1.3.11);Ontology_term
XLOC_003759	XLOC_003759	Scaffold_1:3974301-3974676	C	T	OK	551.089	592.601	0.104777	0.37738	Sporulation initiation phosphotransferase (Spo0F)
XLOC_003764	XLOC_003764	Scaffold_1:3979355-3980486	C	T	OK	303.203	336.157	0.148849	0.669959	Butyryl-CoA dehydrogenase (EC 1.3.99.2);Ontology_term
XLOC_003766	XLOC_003766	Scaffold_1:3981378-3982557	C	T	OK	388.142	422.696	0.123035	0.571369	3-ketoacyl-CoA thiolase [isoleucine degradation] (EC 2.3.1.16);Ontology_term
XLOC_003771	XLOC_003771	Scaffold_1:3993045-3993561	C	T	OK	244.413	275.71	0.173828	0.63473	hypothetical fig|282458.1.peg.581 homolog
XLOC_003780	XLOC_003780	Scaffold_1:4010516-4011059	C	T	OK	417.947	481.893	0.205393	0.810191	FIG01230003: hypothetical protein
XLOC_003781	XLOC_003781	Scaffold_1:4011217-4011439	C	T	OK	12.6969	22.5529	0.828838	0.670122	FIG01245167: hypothetical protein
XLOC_003785	XLOC_003785	Scaffold_1:4015917-4016853	C	T	OK	252.189	310.026	0.297885	1.25182	multidrug ABC transporter%2C ATP-binding protein
XLOC_003793	XLOC_003793	Scaffold_1:4025257-4025524	C	T	OK	86.7577	95.1816	0.133691	0.293486	alternate gene name: ipa-51d
XLOC_003797	XLOC_003797	Scaffold_1:4029565-4029856	C	T	OK	491.286	599.116	0.286273	0.950893	hypothetical protein
XLOC_003799	XLOC_003799	Scaffold_1:4034388-4036458	C	T	OK	341.234	385.701	0.176723	0.44734	hypothetical protein
XLOC_003803	XLOC_003803	Scaffold_1:4041299-4042499	C	T	OK	453.735	533.461	0.233533	1.09287	clostripain
XLOC_003804	XLOC_003804	Scaffold_1:4042516-4042972	C	T	OK	167.019	195.684	0.228515	0.796794	FIG01236228: hypothetical protein
XLOC_003807	XLOC_003807	Scaffold_1:4049747-4050480	C	T	OK	428.186	462.982	0.112719	0.459303	hypothetical protein
XLOC_003812	XLOC_003812	Scaffold_1:4060385-4063294	C	T	OK	352.611	484.544	0.45855	2.12458	Xylulose kinase (EC 2.7.1.17);Ontology_term
XLOC_003813	XLOC_003813	Scaffold_1:4064608-4065283	C	T	OK	160.109	232.193	0.536274	1.97593	Thiamin-phosphate pyrophosphorylase (EC 2.5.1.3);Ontology_term
XLOC_003814	XLOC_003814	Scaffold_1:4065284-4067008	C	T	OK	257.95	361.972	0.488787	2.02884	Hydroxyethylthiazole kinase (EC 2.7.1.50);Ontology_term
XLOC_003815	XLOC_003815	Scaffold_1:4067138-4067833	C	T	OK	222.155	300.788	0.437181	1.08131	FIG01249230: hypothetical protein
XLOC_003818	XLOC_003818	Scaffold_1:4069725-4071192	C	T	OK	466.468	520.041	0.156846	0.744737	Unchracterized transporter YcgO
XLOC_003819	XLOC_003819	Scaffold_1:4071291-4072482	C	T	OK	260.727	317.604	0.284692	1.25886	LSU m5C1962 methyltransferase RlmI
XLOC_003821	XLOC_003821	Scaffold_1:4074123-4074987	C	T	OK	414.772	460.185	0.149896	0.654166	Pyridoxamine 5'-phosphate oxidase (EC 1.4.3.5);Ontology_term
XLOC_003822	XLOC_003822	Scaffold_1:4075106-4075277	C	T	OK	525.152	606.354	0.207425	0.43656	hypothetical protein
XLOC_003824	XLOC_003824	Scaffold_1:4080010-4080751	C	T	OK	337.742	364.688	0.110739	0.444559	hypothetical protein
XLOC_003825	XLOC_003825	Scaffold_1:4080846-4082178	C	T	OK	398.081	427.998	0.104544	0.491755	D-galactonate transporter
XLOC_003826	XLOC_003826	Scaffold_1:4082239-4083388	C	T	OK	226.579	254.725	0.168927	0.743573	Gluconate dehydratase (EC 4.2.1.39);Ontology_term
XLOC_003827	XLOC_003827	Scaffold_1:4083403-4084030	C	T	OK	332.542	429.052	0.367618	1.47837	4-hydroxy-2-oxoglutarate aldolase (EC 4.1.3.16) @ 2-dehydro-3-deoxyphosphogluconate aldolase (EC 4.1.2.14);Ontology_term
XLOC_003828	XLOC_003828	Scaffold_1:4084056-4084983	C	T	OK	106.604	147.011	0.463662	1.72122	2-dehydro-3-deoxygluconate kinase (EC 2.7.1.45);Ontology_term
XLOC_003829	XLOC_003829	Scaffold_1:4085028-4085787	C	T	OK	282.525	325.969	0.206355	0.834092	Transcriptional regulator%2C IclR family
XLOC_003830	XLOC_003830	Scaffold_1:4087420-4090069	C	T	OK	334.869	405.552	0.276288	0.51767	hypothetical protein
XLOC_003832	XLOC_003832	Scaffold_1:4097697-4099355	C	T	OK	885.522	955.03	0.109018	0.293645	6-phospho-beta-glucosidase (EC 3.2.1.86);Ontology_term
XLOC_003834	XLOC_003834	Scaffold_1:4100737-4101049	C	T	OK	481.165	523.453	0.121528	0.415959	PTS system%2C lichenan-%2C cellobiose-specific IIB component (EC 2.7.1.69)%3B PTS system%2C cellobiose-specific IIB component (EC 2.7.1.69);Ontology_term
XLOC_003836	XLOC_003836	Scaffold_1:4103220-4103352	C	T	OK	164.643	177.633	0.109561	0.0443634	hypothetical protein
XLOC_003842	XLOC_003842	Scaffold_1:4113041-4113832	C	T	OK	46.2227	53.8202	0.219548	0.0924015	FIG01237759: hypothetical protein
XLOC_003845	XLOC_003845	Scaffold_1:4117793-4118740	C	T	OK	762.996	947.434	0.31235	1.01988	hypothetical protein
XLOC_003852	XLOC_003852	Scaffold_1:4135868-4137200	C	T	OK	300.686	337.778	0.16782	0.77694	NAD-dependent malic enzyme (EC 1.1.1.38);Ontology_term
XLOC_003862	XLOC_003862	Scaffold_1:4157410-4157680	C	T	OK	301.554	341.657	0.180128	0.569111	YhjA
XLOC_003871	XLOC_003871	Scaffold_1:4176479-4177715	C	T	OK	578.658	631.303	0.125622	0.590883	Sucrose permease%2C major facilitator superfamily
XLOC_003872	XLOC_003872	Scaffold_1:4177749-4179533	C	T	OK	562.239	628.104	0.159821	0.721845	Multiple sugar ABC transporter%2C membrane-spanning permease protein MsmG
XLOC_003873	XLOC_003873	Scaffold_1:4179544-4180876	C	T	OK	349.093	391.791	0.166472	0.77028	Multiple sugar ABC transporter%2C substrate-binding protein
XLOC_003874	XLOC_003874	Scaffold_1:4182876-4183560	C	T	OK	206.322	264.114	0.356267	1.3139	FIG01253025: hypothetical protein
XLOC_003879	XLOC_003879	Scaffold_1:4192829-4193468	C	T	OK	286.494	346.95	0.276223	1.05255	FIG01225398: hypothetical protein
XLOC_003880	XLOC_003880	Scaffold_1:4193470-4193767	C	T	OK	71.1857	77.39	0.120559	0.269424	FIG01230600: hypothetical protein
XLOC_003882	XLOC_003882	Scaffold_1:4196337-4198422	C	T	OK	356.135	387.751	0.122709	0.584509	Catalase (EC 1.11.1.6);Ontology_term
XLOC_003884	XLOC_003884	Scaffold_1:4199187-4202455	C	T	OK	711.928	786.766	0.144204	0.672367	6-phospho-beta-glucosidase (EC 3.2.1.86);Ontology_term
XLOC_003885	XLOC_003885	Scaffold_1:4202767-4203601	C	T	OK	266.423	307.803	0.208288	0.852816	Beta-glucoside bgl operon antiterminator%2C BglG family
XLOC_003886	XLOC_003886	Scaffold_1:4203784-4207365	C	T	OK	1372.57	1486.79	0.115317	0.47289	Transmembrane component YkoC of energizing module of thiamin-regulated ECF transporter for HydroxyMethylPyrimidine
XLOC_003887	XLOC_003887	Scaffold_1:4207996-4209268	C	T	OK	263.854	303.038	0.199759	0.910665	Isocitrate lyase (EC 4.1.3.1);Ontology_term
XLOC_003888	XLOC_003888	Scaffold_1:4209282-4210872	C	T	OK	174.611	214.014	0.293563	1.31589	Malate synthase (EC 2.3.3.9);Ontology_term
XLOC_003891	XLOC_003891	Scaffold_1:4214040-4214778	C	T	OK	129.254	171.968	0.411925	1.46932	hypothetical protein
XLOC_003892	XLOC_003892	Scaffold_1:4214803-4215157	C	T	OK	125.131	154.054	0.299997	0.904662	unknown
XLOC_003893	XLOC_003893	Scaffold_1:4215347-4216294	C	T	OK	463.836	508.345	0.132194	0.434607	hypothetical protein
XLOC_003894	XLOC_003894	Scaffold_1:4216352-4217027	C	T	OK	218.817	243.434	0.153805	0.55397	hypothetical protein
XLOC_003896	XLOC_003896	Scaffold_1:4217925-4218687	C	T	OK	101.79	115.722	0.185074	0.629716	hypothetical protein
XLOC_003897	XLOC_003897	Scaffold_1:4219125-4221893	C	T	OK	879.613	968.288	0.138567	0.549457	Bacitracin export permease protein BceB
XLOC_003898	XLOC_003898	Scaffold_1:4221918-4222923	C	T	OK	282.586	327.854	0.214363	0.911947	Two-component sensor histidine kinase BceS
XLOC_003902	XLOC_003902	Scaffold_1:4227346-4227826	C	T	OK	127.818	140.016	0.13149	0.429879	YxeG
XLOC_003921	XLOC_003921	Scaffold_1:4255746-4256613	C	T	OK	190.028	209.743	0.142409	0.537102	Glyceraldehyde-3-phosphate ketol-isomerase (EC 5.3.1.1);Ontology_term
XLOC_003932	XLOC_003932	Scaffold_1:4274904-4276604	C	T	OK	512.27	564.31	0.139586	0.607882	Glycerol-1-phosphate dehydrogenase [NAD(P)] (EC 1.1.1.261);Ontology_term
XLOC_003934	XLOC_003934	Scaffold_1:4278370-4278772	C	T	OK	105.181	120.648	0.197936	0.602697	FIG01253323: hypothetical protein
XLOC_003939	XLOC_003939	Scaffold_1:4285894-4287606	C	T	OK	696.777	762.245	0.129558	0.595409	Two-component sensor kinase YvcQ
XLOC_003947	XLOC_003947	Scaffold_1:4300126-4301119	C	T	OK	359.616	387.964	0.109466	0.489453	Galactose operon repressor%2C GalR-LacI family of transcriptional regulators
XLOC_003951	XLOC_003951	Scaffold_1:4319902-4320055	C	T	OK	75.8905	84.749	0.159278	0.0993011	hypothetical protein
XLOC_003957	XLOC_003957	Scaffold_1:4340327-4340486	C	T	OK	31.2174	36.469	0.224318	0.0908307	FIG01238884: hypothetical protein
XLOC_003964	XLOC_003964	Scaffold_1:4345300-4346095	C	T	OK	428.703	463.11	0.111376	0.486373	Zn-dependent hydrolase (beta-lactamase superfamily)
XLOC_003973	XLOC_003973	Scaffold_1:4366543-4366681	C	T	OK	75.6143	84.5454	0.161068	0.0652197	hypothetical protein
XLOC_003979	XLOC_003979	Scaffold_1:4373390-4373600	C	T	OK	297.093	382.811	0.365721	0.878247	FIG001891: protein involved in chromosome partitioning
XLOC_003985	XLOC_003985	Scaffold_1:4378922-4379774	C	T	OK	232.091	253.663	0.128227	0.501614	Chromosome (plasmid) partitioning protein ParB
XLOC_003992	XLOC_003992	Scaffold_3:2918-10613	C	T	OK	263.993	294.405	0.157301	0.768248	FIG01233961: hypothetical protein
XLOC_003993	XLOC_003993	Scaffold_3:10639-15193	C	T	OK	133.843	156.161	0.222491	1.05297	FIG01233961: hypothetical protein

## Sheet: DOWN
test_id	gene_id	locus	sample_1	sample_2	status	value_1	value_2	log2(fold_change)	test_stat	Annotations
XLOC_003778	XLOC_003778	Scaffold_1:4000459-4006452	C	T	OK	872.04	721.96	-0.272475	-0.954072	P-hydroxybenzoate hydroxylase (EC 1.14.13.2);Ontology_term
XLOC_000004	XLOC_000004	Scaffold_1:7110-7701	C	T	OK	530.882	483.605	-0.134562	-0.56992	Pyridoxine biosynthesis glutamine amidotransferase%2C glutaminase subunit (EC 2.4.2.-);Ontology_term
XLOC_000008	XLOC_000008	Scaffold_1:19822-20125	C	T	OK	331.427	306.384	-0.113349	-0.371569	FIG000557: hypothetical protein co-occurring with RecR
XLOC_000009	XLOC_000009	Scaffold_1:20138-20735	C	T	OK	84.296	74.0024	-0.187892	-0.60477	Recombination protein RecR
XLOC_000010	XLOC_000010	Scaffold_1:20755-20980	C	T	OK	124.029	73.1585	-0.761581	-1.21815	FIG015094: hypothetical protein
XLOC_000016	XLOC_000016	Scaffold_1:26715-27129	C	T	OK	125.418	95.6102	-0.391513	-1.19165	DUF327 domain-containing protein
XLOC_000017	XLOC_000017	Scaffold_1:27185-28130	C	T	OK	480.55	441.076	-0.12366	-0.554483	DNA polymerase III delta prime subunit (EC 2.7.7.7);Ontology_term
XLOC_000023	XLOC_000023	Scaffold_1:34194-34962	C	T	OK	557.476	508.616	-0.132333	-0.591416	Putative deoxyribonuclease YcfH
XLOC_000027	XLOC_000027	Scaffold_1:39267-39528	C	T	OK	213.736	187.907	-0.185813	-0.490113	Veg protein
XLOC_000029	XLOC_000029	Scaffold_1:40156-41035	C	T	OK	303.423	277.326	-0.129751	-0.546562	4-diphosphocytidyl-2-C-methyl-D-erythritol kinase (EC 2.7.1.148);Ontology_term
XLOC_000030	XLOC_000030	Scaffold_1:41091-41925	C	T	OK	757.718	685.373	-0.14477	-0.671009	PurR: transcription regulator associated with purine metabolism
XLOC_000034	XLOC_000034	Scaffold_1:44486-45437	C	T	OK	289.681	258.223	-0.165844	-0.697189	Ribose-phosphate pyrophosphokinase (EC 2.7.6.1);Ontology_term
XLOC_000035	XLOC_000035	Scaffold_1:45517-46144	C	T	OK	182.424	163.174	-0.160884	-0.572783	LSU ribosomal protein L25p
XLOC_000041	XLOC_000041	Scaffold_1:54668-54932	C	T	OK	60.8035	46.2761	-0.393885	-0.701973	Ribosome-associated heat shock protein implicated in the recycling of the 50S subunit (S4 paralog)
XLOC_000042	XLOC_000042	Scaffold_1:54993-55940	C	T	OK	1087.89	965.252	-0.172554	-0.619186	FIG007421: forespore shell protein
XLOC_000044	XLOC_000044	Scaffold_1:56413-56912	C	T	OK	498.207	348.193	-0.516859	-0.381683	RNA binding protein%2C contains ribosomal protein S1 domain
XLOC_000049	XLOC_000049	Scaffold_1:65907-66684	C	T	OK	542.487	478.679	-0.180529	-0.813567	Pantothenate kinase type III%2C CoaX-like (EC 2.7.1.33);Ontology_term
XLOC_000051	XLOC_000051	Scaffold_1:67617-68508	C	T	OK	274.539	248.094	-0.146121	-0.569551	Foldase protein PrsA precursor (EC 5.2.1.8);Ontology_term
XLOC_000056	XLOC_000056	Scaffold_1:75557-77060	C	T	OK	380.832	354.022	-0.105315	-0.487061	Lysyl-tRNA synthetase (class II) (EC 6.1.1.6);Ontology_term
XLOC_000057	XLOC_000057	Scaffold_1:78573-79038	C	T	OK	402.269	353.465	-0.186593	-0.67197	Transcriptional regulator CtsR
XLOC_000058	XLOC_000058	Scaffold_1:79175-83127	C	T	OK	1169.94	1028.2	-0.186312	-0.580551	Nucleotide excision repair protein%2C with UvrB/UvrC motif
XLOC_000059	XLOC_000059	Scaffold_1:83302-84586	C	T	OK	574.076	519.423	-0.144332	-0.680255	DNA repair protein RadA
XLOC_000061	XLOC_000061	Scaffold_1:85681-86886	C	T	OK	446.166	390.079	-0.193815	-0.877554	hypothetical protein
XLOC_000062	XLOC_000062	Scaffold_1:86902-88067	C	T	OK	711.767	595.536	-0.257216	-1.08822	2-C-methyl-D-erythritol 4-phosphate cytidylyltransferase (EC 2.7.7.60);Ontology_term
XLOC_000063	XLOC_000063	Scaffold_1:88148-89606	C	T	OK	429.27	382.876	-0.16501	-0.766037	Glutamyl-tRNA synthetase (EC 6.1.1.17) @ Glutamyl-tRNA(Gln) synthetase (EC 6.1.1.24);Ontology_term
XLOC_000064	XLOC_000064	Scaffold_1:89766-90562	C	T	OK	648.963	523.983	-0.308614	-0.338636	hypothetical protein
XLOC_000065	XLOC_000065	Scaffold_1:90606-91962	C	T	OK	361.6	328.981	-0.136389	-0.626525	Cysteinyl-tRNA synthetase (EC 6.1.1.16);Ontology_term
XLOC_000068	XLOC_000068	Scaffold_1:93708-94380	C	T	OK	723.421	579.421	-0.320223	-1.43927	RNA polymerase sporulation specific sigma factor SigH
XLOC_000074	XLOC_000074	Scaffold_1:97194-97695	C	T	OK	188.021	161.235	-0.22173	-0.727851	LSU ribosomal protein L10p (P0)
XLOC_000077	XLOC_000077	Scaffold_1:99247-102688	C	T	OK	351.574	314.837	-0.159219	-0.768662	DNA-directed RNA polymerase beta subunit (EC 2.7.7.6);Ontology_term
XLOC_000079	XLOC_000079	Scaffold_1:106464-106716	C	T	OK	316.884	211.122	-0.585879	-1.49259	Firmicutes ribosomal L7Ae family protein
XLOC_000080	XLOC_000080	Scaffold_1:106976-107237	C	T	OK	142.089	125.622	-0.177702	-0.423173	SSU ribosomal protein S12p (S23e)
XLOC_000081	XLOC_000081	Scaffold_1:107402-107873	C	T	OK	176.842	156.541	-0.17592	-0.573546	SSU ribosomal protein S7p (S5e)
XLOC_000083	XLOC_000083	Scaffold_1:110120-111311	C	T	OK	360.227	327.551	-0.137187	-0.604743	Translation elongation factor Tu
XLOC_000086	XLOC_000086	Scaffold_1:113547-114381	C	T	OK	368.201	337.714	-0.124691	-0.514901	LSU ribosomal protein L2p (L8e)
XLOC_000087	XLOC_000087	Scaffold_1:114438-114717	C	T	OK	876.274	633.401	-0.468263	-1.55065	SSU ribosomal protein S19p (S15e)
XLOC_000088	XLOC_000088	Scaffold_1:115082-115739	C	T	OK	373.851	340.153	-0.136278	-0.519928	SSU ribosomal protein S3p (S3e)
XLOC_000089	XLOC_000089	Scaffold_1:115740-116365	C	T	OK	491.878	377.554	-0.381616	-0.589423	LSU ribosomal protein L16p (L10e)
XLOC_000091	XLOC_000091	Scaffold_1:117097-117409	C	T	OK	559.182	471.619	-0.245697	-0.826168	LSU ribosomal protein L24p (L26e)
XLOC_000093	XLOC_000093	Scaffold_1:117996-118182	C	T	OK	650.109	568.948	-0.192385	-0.41236	SSU ribosomal protein S14p (S29e) @ SSU ribosomal protein S14p (S29e)%2C zinc-dependent
XLOC_000095	XLOC_000095	Scaffold_1:118641-119178	C	T	OK	219.468	184.783	-0.24818	-0.854613	LSU ribosomal protein L6p (L9e)
XLOC_000096	XLOC_000096	Scaffold_1:119209-119572	C	T	OK	317.842	283.037	-0.167322	-0.547346	LSU ribosomal protein L18p (L5e)
XLOC_000097	XLOC_000097	Scaffold_1:119590-120097	C	T	OK	199.439	180.888	-0.140855	-0.483807	SSU ribosomal protein S5p (S2e)
XLOC_000099	XLOC_000099	Scaffold_1:120482-120761	C	T	OK	152.135	98.0506	-0.633752	-1.45585	LSU ribosomal protein L15p (L27Ae)
XLOC_000100	XLOC_000100	Scaffold_1:120762-122058	C	T	OK	442.544	410.641	-0.107943	-0.498585	Preprotein translocase secY subunit (TC 3.A.5.1.1)
XLOC_000103	XLOC_000103	Scaffold_1:124077-124191	C	T	OK	2448.38	1258.51	-0.960114	-0.445785	LSU ribosomal protein L36p
XLOC_000105	XLOC_000105	Scaffold_1:125169-126114	C	T	OK	256.153	226.655	-0.176506	-0.713259	DNA-directed RNA polymerase alpha subunit (EC 2.7.7.6);Ontology_term
XLOC_000111	XLOC_000111	Scaffold_1:130640-130946	C	T	OK	241.363	210.768	-0.19555	-0.587527	SSU ribosomal protein S9p (S16e)
XLOC_000143	XLOC_000143	Scaffold_1:185448-185997	C	T	OK	197.742	168.78	-0.228482	-0.792183	Signal peptidase I (EC 3.4.21.89);Ontology_term
XLOC_000151	XLOC_000151	Scaffold_1:199486-199624	C	T	OK	1061.29	813.249	-0.384046	-0.454588	hypothetical protein
XLOC_000157	XLOC_000157	Scaffold_1:202915-203667	C	T	OK	201.885	188.055	-0.102385	-0.147433	FIG00774849: hypothetical protein
XLOC_000169	XLOC_000169	Scaffold_1:222728-223718	C	T	OK	284.575	258.06	-0.141102	-0.601034	FIG00895120: hypothetical protein
XLOC_000189	XLOC_000189	Scaffold_1:251709-251910	C	T	OK	213.013	147.832	-0.526983	-0.918931	hypothetical protein
XLOC_000196	XLOC_000196	Scaffold_1:266684-266813	C	T	OK	2319.51	932.453	-1.31472	-1.18316	hypothetical protein
XLOC_000198	XLOC_000198	Scaffold_1:270705-272571	C	T	OK	310.445	287.559	-0.110483	-0.513861	PTS system%2C beta-glucoside-specific IIB component (EC 2.7.1.69) / PTS system%2C beta-glucoside-specific IIC component (EC 2.7.1.69) / PTS system%2C beta-glucoside-specific IIA component (EC 2.7.1.69);Ontology_term
XLOC_000199	XLOC_000199	Scaffold_1:272573-274043	C	T	OK	440.54	402.397	-0.130651	-0.607517	6-phospho-beta-glucosidase (EC 3.2.1.86);Ontology_term
XLOC_000201	XLOC_000201	Scaffold_1:275169-276401	C	T	OK	876.636	388.028	-1.17582	-0.216042	response regulator aspartate phosphatase
XLOC_000250	XLOC_000250	Scaffold_1:374545-374731	C	T	OK	95.8526	53.8793	-0.831088	-0.851402	FIG01226681: hypothetical protein
XLOC_000256	XLOC_000256	Scaffold_1:381705-382898	C	T	OK	911.834	823.362	-0.147244	-0.290929	hypothetical protein
XLOC_000257	XLOC_000257	Scaffold_1:382899-383625	C	T	OK	551.537	479.895	-0.200737	-0.851744	alternate gene name: yztA
XLOC_000258	XLOC_000258	Scaffold_1:384337-385531	C	T	OK	632.465	570.528	-0.148687	-0.698169	glycosyl transferase%2C putative
XLOC_000259	XLOC_000259	Scaffold_1:385828-386152	C	T	OK	167.496	152.588	-0.134484	-0.389667	YckD
XLOC_000261	XLOC_000261	Scaffold_1:387510-388194	C	T	OK	184.314	166.183	-0.149398	-0.52659	alternate gene name: yztA
XLOC_000262	XLOC_000262	Scaffold_1:388508-389885	C	T	OK	566.283	513.93	-0.139952	-0.662702	PTS system%2C sucrose-specific IIB component (EC 2.7.1.69) / PTS system%2C sucrose-specific IIC component (EC 2.7.1.69);Ontology_term
XLOC_000273	XLOC_000273	Scaffold_1:411896-415874	C	T	OK	1163.58	1029.73	-0.176313	-0.811598	Beta-xylosidase (EC 3.2.1.37);Ontology_term
XLOC_000276	XLOC_000276	Scaffold_1:418741-419272	C	T	OK	455.599	418.721	-0.121773	-0.487448	FIG01231644: hypothetical protein
XLOC_000281	XLOC_000281	Scaffold_1:426733-427048	C	T	OK	357.541	288.156	-0.311259	-1.00657	Transcription regulator CDS_ID OB0894
XLOC_000282	XLOC_000282	Scaffold_1:427554-427824	C	T	OK	988.454	814.437	-0.279371	-0.964033	Conserved protein YfhJ
XLOC_000285	XLOC_000285	Scaffold_1:433667-434750	C	T	OK	389.646	337.232	-0.208423	-0.951291	A/G-specific adenine glycosylase (EC 3.2.2.-);Ontology_term
XLOC_000288	XLOC_000288	Scaffold_1:436243-436489	C	T	OK	157.153	110.982	-0.50184	-1.25342	FIG01225283: hypothetical protein
XLOC_000292	XLOC_000292	Scaffold_1:442673-443675	C	T	OK	384.913	337.834	-0.188217	-0.852521	Dipeptide transport system permease protein DppB (TC 3.A.1.5.2)
XLOC_000303	XLOC_000303	Scaffold_1:473994-474240	C	T	OK	106.52	83.1976	-0.35651	-0.661321	LSU ribosomal protein L31p @ LSU ribosomal protein L31p%2C zinc-independent
XLOC_000305	XLOC_000305	Scaffold_1:477690-478164	C	T	OK	239.078	222.002	-0.106906	-0.365604	S-ribosylhomocysteine lyase (EC 4.4.1.21) / Autoinducer-2 production protein LuxS;Ontology_term
XLOC_000306	XLOC_000306	Scaffold_1:478295-478876	C	T	OK	180.336	158.406	-0.187063	-0.627324	FIG01243046: hypothetical protein
XLOC_000309	XLOC_000309	Scaffold_1:480048-480372	C	T	OK	529.542	401.242	-0.400273	-1.34035	FIG01225551: hypothetical protein
XLOC_000317	XLOC_000317	Scaffold_1:499375-499648	C	T	OK	101.418	78.3365	-0.372553	-0.820994	FIG01225931: hypothetical protein
XLOC_000324	XLOC_000324	Scaffold_1:507856-508138	C	T	OK	1130.71	861.102	-0.392968	-1.38836	unknown
XLOC_000329	XLOC_000329	Scaffold_1:515857-516736	C	T	OK	604.821	512.809	-0.238086	-1.08698	Probable ABC transporter permease protein ytcP
XLOC_000334	XLOC_000334	Scaffold_1:524727-525375	C	T	OK	415.004	365.432	-0.183523	-0.751649	YTEU
XLOC_000344	XLOC_000344	Scaffold_1:539442-539709	C	T	OK	626.994	512.87	-0.289858	-0.957843	hypothetical protein
XLOC_000353	XLOC_000353	Scaffold_1:552678-552999	C	T	OK	424.551	387.16	-0.133007	-0.443272	FIG009688: Thioredoxin
XLOC_000355	XLOC_000355	Scaffold_1:553846-554452	C	T	OK	271.215	238.883	-0.183135	-0.671526	Phenylalanyl-tRNA synthetase domain protein (Bsu YtpR)
XLOC_000357	XLOC_000357	Scaffold_1:557805-559104	C	T	OK	443.019	381.696	-0.214947	-0.994861	UDP-N-acetylmuramate--alanine ligase (EC 6.3.2.8);Ontology_term
XLOC_000358	XLOC_000358	Scaffold_1:559271-559694	C	T	OK	527.034	384.668	-0.454283	-1.61096	Pyridoxamine 5'-phosphate oxidase (EC 1.4.3.5);Ontology_term
XLOC_000360	XLOC_000360	Scaffold_1:560610-561126	C	T	OK	405.249	355.595	-0.188571	-0.679235	hypothetical protein
XLOC_000363	XLOC_000363	Scaffold_1:562788-563790	C	T	OK	542.583	482.217	-0.170159	-0.782301	Catabolite control protein A
XLOC_000365	XLOC_000365	Scaffold_1:568060-569779	C	T	OK	612.336	561.087	-0.1261	-0.605872	Acetyl-coenzyme A synthetase (EC 6.2.1.1);Ontology_term
XLOC_000367	XLOC_000367	Scaffold_1:571518-571665	C	T	OK	197.064	147.252	-0.420372	-0.291057	hypothetical protein
XLOC_000369	XLOC_000369	Scaffold_1:576710-578154	C	T	OK	243.197	217.959	-0.15807	-0.369206	Transcriptional regulator%2C TetR family
XLOC_000378	XLOC_000378	Scaffold_1:589468-590152	C	T	OK	245.789	220.69	-0.155399	-0.58828	putative secreted protein
XLOC_000379	XLOC_000379	Scaffold_1:590164-590623	C	T	OK	468.517	403.686	-0.214868	-0.820239	Sporulation protein%2C YTFJ Bacillus subtilis ortholog
XLOC_000391	XLOC_000391	Scaffold_1:607400-608636	C	T	OK	271.089	239.734	-0.177334	-0.777976	NADP-dependent malic enzyme (EC 1.1.1.40);Ontology_term
XLOC_000395	XLOC_000395	Scaffold_1:613914-614301	C	T	OK	396.823	354.2	-0.163932	-0.563846	FxsA protein
XLOC_000397	XLOC_000397	Scaffold_1:616284-616404	C	T	OK	3534.6	739.472	-2.25698	-1.14591	hypothetical protein
XLOC_000399	XLOC_000399	Scaffold_1:618052-619171	C	T	OK	245.579	224.677	-0.128335	-0.533903	Citrate synthase (si) (EC 2.3.3.1);Ontology_term
XLOC_000400	XLOC_000400	Scaffold_1:619292-620609	C	T	OK	656.223	593.495	-0.144951	-0.686801	Isocitrate dehydrogenase [NADP] (EC 1.1.1.42);Ontology_term
XLOC_000404	XLOC_000404	Scaffold_1:627298-628126	C	T	OK	278.45	258.444	-0.107566	-0.447024	Formamidopyrimidine-DNA glycosylase (EC 3.2.2.23);Ontology_term
XLOC_000412	XLOC_000412	Scaffold_1:635619-636552	C	T	OK	436.862	399.926	-0.127444	-0.575741	Helicase loader DnaI
XLOC_000413	XLOC_000413	Scaffold_1:636590-637223	C	T	OK	496.389	459.183	-0.112402	-0.467054	CONSERVED MEMBRANE PROTEIN
XLOC_000414	XLOC_000414	Scaffold_1:637300-638143	C	T	OK	562.974	475.697	-0.243025	-1.09968	FIG01227197: hypothetical protein
XLOC_000420	XLOC_000420	Scaffold_1:646458-646872	C	T	OK	504.705	419.981	-0.265118	-0.951329	Antiholin-like protein LrgA
XLOC_000423	XLOC_000423	Scaffold_1:648450-648651	C	T	OK	101.957	66.7912	-0.61023	-0.807495	LSU ribosomal protein L35p
XLOC_000425	XLOC_000425	Scaffold_1:649167-649431	C	T	OK	279.718	253.289	-0.143189	-0.402571	FIG01226888: hypothetical protein
XLOC_000427	XLOC_000427	Scaffold_1:651259-652222	C	T	OK	582.149	529.184	-0.137619	-0.641284	Arabinan endo-1%2C5-alpha-L-arabinosidase (EC 3.2.1.99);Ontology_term
XLOC_000456	XLOC_000456	Scaffold_1:694717-695529	C	T	OK	231.449	190.433	-0.281409	-1.04432	short-chain dehydrogenase
XLOC_000462	XLOC_000462	Scaffold_1:699397-699988	C	T	OK	421.233	382.168	-0.140409	-0.570038	Nucleoside 5-triphosphatase RdgB (dHAPTP%2C dITP%2C XTP-specific) (EC 3.6.1.15);Ontology_term
XLOC_000464	XLOC_000464	Scaffold_1:701088-701580	C	T	OK	962.755	827.937	-0.217648	-0.917191	hypothetical protein
XLOC_000465	XLOC_000465	Scaffold_1:701911-702118	C	T	OK	526.087	340.196	-0.628938	-1.57427	hypothetical protein
XLOC_000467	XLOC_000467	Scaffold_1:704303-705302	C	T	OK	516.227	462.659	-0.158057	-0.730116	Branched-chain amino acid aminotransferase (EC 2.6.1.42);Ontology_term
XLOC_000468	XLOC_000468	Scaffold_1:705725-707965	C	T	OK	983.098	913.563	-0.10583	-0.356564	Acetolactate synthase large subunit (EC 2.2.1.6);Ontology_term
XLOC_000492	XLOC_000492	Scaffold_1:742081-743505	C	T	OK	641.368	531.125	-0.272101	-1.04098	Rod shape-determining protein MreC
XLOC_000496	XLOC_000496	Scaffold_1:747802-748111	C	T	OK	176.048	135.635	-0.376242	-1.0651	LSU ribosomal protein L21p
XLOC_000502	XLOC_000502	Scaffold_1:751588-752323	C	T	OK	265.738	247.366	-0.103356	-0.394222	Prephenate dehydratase (EC 4.2.1.51);Ontology_term
XLOC_000504	XLOC_000504	Scaffold_1:755733-756549	C	T	OK	514.367	477.313	-0.107864	-0.488313	Quinolinate phosphoribosyltransferase [decarboxylating] (EC 2.4.2.19);Ontology_term
XLOC_000505	XLOC_000505	Scaffold_1:756570-757680	C	T	OK	395.333	366.509	-0.109217	-0.503144	Quinolinate synthetase (EC 2.5.1.72);Ontology_term
XLOC_000509	XLOC_000509	Scaffold_1:760641-760968	C	T	OK	362.828	323.578	-0.165173	-0.539791	FIG01251821: hypothetical protein
XLOC_000511	XLOC_000511	Scaffold_1:762401-762866	C	T	OK	268.599	213.634	-0.330309	-1.13378	FIG01245428: hypothetical protein
XLOC_000512	XLOC_000512	Scaffold_1:762974-763154	C	T	OK	302.259	182.728	-0.726088	-1.16579	acid-soluble spore protein H
XLOC_000513	XLOC_000513	Scaffold_1:764268-764829	C	T	OK	389.94	350.272	-0.154775	-0.601911	bypass-of-forespore protein C%2C putative
XLOC_000518	XLOC_000518	Scaffold_1:769057-769318	C	T	OK	162.253	137.521	-0.23859	-0.559846	Preprotein translocase subunit YajC (TC 3.A.5.1.1)
XLOC_000520	XLOC_000520	Scaffold_1:772363-772660	C	T	OK	177.754	158.423	-0.166097	-0.477694	FIG01227478: hypothetical protein
XLOC_000527	XLOC_000527	Scaffold_1:781232-781676	C	T	OK	162.968	141.653	-0.202228	-0.66949	D-tyrosyl-tRNA(Tyr) deacylase (EC 3.6.1.n1)
XLOC_000528	XLOC_000528	Scaffold_1:783417-783582	C	T	OK	1597.65	1316.52	-0.279221	-0.690822	YrzK
XLOC_000529	XLOC_000529	Scaffold_1:783956-785231	C	T	OK	320.816	290.993	-0.14076	-0.63834	Histidyl-tRNA synthetase (EC 6.1.1.21);Ontology_term
XLOC_000535	XLOC_000535	Scaffold_1:791876-793068	C	T	OK	3072.69	273.094	-3.49203	-0.599267	tRNA-specific 2-thiouridylase MnmA
XLOC_000539	XLOC_000539	Scaffold_1:796756-796948	C	T	OK	101.822	67.7546	-0.587658	-0.689787	BH1265 unknown
XLOC_000543	XLOC_000543	Scaffold_1:801308-801575	C	T	OK	176.156	129.603	-0.442754	-1.03609	FIG01055109: hypothetical protein
XLOC_000545	XLOC_000545	Scaffold_1:802011-802296	C	T	OK	76.9055	63.1536	-0.284221	-0.606705	Ortholog of S. aureus MRSA252 (BX571856) SAR1694
XLOC_000553	XLOC_000553	Scaffold_1:810968-811610	C	T	OK	375.882	339.503	-0.146858	-0.593534	SAM-dependent methlytransferase YrrT
XLOC_000558	XLOC_000558	Scaffold_1:815172-815322	C	T	OK	364.914	168.103	-1.11821	-0.830385	unknown
XLOC_000560	XLOC_000560	Scaffold_1:816183-816789	C	T	OK	266.246	215.368	-0.305957	-1.12064	FIG01230763: hypothetical protein
XLOC_000564	XLOC_000564	Scaffold_1:824508-824685	C	T	OK	287.734	255.959	-0.168822	-0.262164	hypothetical protein
XLOC_000568	XLOC_000568	Scaffold_1:831415-832684	C	T	OK	613.559	560.169	-0.131339	-0.620592	L-Proline/Glycine betaine transporter ProP
XLOC_000570	XLOC_000570	Scaffold_1:834282-835956	C	T	OK	413.558	378.132	-0.129198	-0.606706	Potassium-transporting ATPase A chain (EC 3.6.3.12) (TC 3.A.3.7.1);Ontology_term
XLOC_000572	XLOC_000572	Scaffold_1:838054-838615	C	T	OK	520.929	458.888	-0.182945	-0.761609	Potassium-transporting ATPase C chain (EC 3.6.3.12) (TC 3.A.3.7.1);Ontology_term
XLOC_000575	XLOC_000575	Scaffold_1:842271-842730	C	T	OK	118.957	98.1791	-0.27695	-0.859968	Uncharacterized protein yozF precursor
XLOC_000581	XLOC_000581	Scaffold_1:852755-854262	C	T	OK	340.428	297.737	-0.193311	-0.883754	Xyloside transporter XynT
XLOC_000582	XLOC_000582	Scaffold_1:854314-855916	C	T	OK	446.155	403.215	-0.145996	-0.694444	Beta-xylosidase (EC 3.2.1.37);Ontology_term
XLOC_000583	XLOC_000583	Scaffold_1:856307-857195	C	T	OK	618.086	535.189	-0.207759	-0.960749	membrane protein%2C putative
XLOC_000584	XLOC_000584	Scaffold_1:857639-858875	C	T	OK	799.322	710.594	-0.169752	-0.812997	putative cytochrome P450 hydroxylase
XLOC_000586	XLOC_000586	Scaffold_1:860544-862155	C	T	OK	467.314	432.435	-0.111907	-0.53237	Uncharacterized protein%2C containing predicted phosphatase domain
XLOC_000591	XLOC_000591	Scaffold_1:877087-877714	C	T	OK	431.048	376.018	-0.197047	-0.805908	D-arabino-3-hexulose 6-phosphate formaldehyde lyase
XLOC_000592	XLOC_000592	Scaffold_1:877716-878274	C	T	OK	660.12	560.376	-0.236332	-0.997605	6-phospho-3-hexuloisomerase
XLOC_000595	XLOC_000595	Scaffold_1:880945-881170	C	T	OK	371.218	292.085	-0.345879	-0.849259	hypothetical protein
XLOC_000596	XLOC_000596	Scaffold_1:881451-882291	C	T	OK	482.1	432.503	-0.156623	-0.702612	Porphobilinogen synthase (EC 4.2.1.24);Ontology_term
XLOC_000597	XLOC_000597	Scaffold_1:887681-890601	C	T	OK	864.809	784.195	-0.141168	-0.676652	hydrolase%2C CocE/NonD family
XLOC_000600	XLOC_000600	Scaffold_1:893717-894341	C	T	OK	203.638	161.711	-0.332591	-1.16913	D-alanyl-D-alanine carboxypeptidase (EC 3.4.16.4);Ontology_term
XLOC_000604	XLOC_000604	Scaffold_1:899451-900006	C	T	OK	261.766	203.584	-0.362651	-1.274	transcriptional regulator
XLOC_000606	XLOC_000606	Scaffold_1:902163-902406	C	T	OK	73.3998	48.8801	-0.58653	-1.01968	hypothetical protein
XLOC_000610	XLOC_000610	Scaffold_1:904357-905488	C	T	OK	562.257	511.753	-0.135784	-0.631047	Zn-dependent hydroxyacylglutathione hydrolase / Polysulfide binding protein
XLOC_000611	XLOC_000611	Scaffold_1:905519-905747	C	T	OK	145.186	124.308	-0.223976	-0.439424	Rhodanese-like domain protein
XLOC_000616	XLOC_000616	Scaffold_1:910082-911625	C	T	OK	618.67	562.283	-0.137872	-0.658818	Zn-dependent hydroxyacylglutathione hydrolase / Polysulfide binding protein
XLOC_000623	XLOC_000623	Scaffold_1:923404-924562	C	T	OK	520.843	460.698	-0.177028	-0.8326	2-methylaconitate cis-trans isomerase
XLOC_000626	XLOC_000626	Scaffold_1:926877-927723	C	T	OK	403.677	373.407	-0.112452	-0.470815	Transcriptional regulator%2C MerR family
XLOC_000629	XLOC_000629	Scaffold_1:929645-930974	C	T	OK	468.131	426.53	-0.134263	-0.626154	6-phospho-beta-glucosidase (EC 3.2.1.86);Ontology_term
XLOC_000630	XLOC_000630	Scaffold_1:931031-931847	C	T	OK	200.891	187.038	-0.103083	-0.386691	HMP-PP hydrolase (pyridoxal phosphatase) Cof%2C detected in genetic screen for thiamin metabolic genes (PMID:15292217)
XLOC_000635	XLOC_000635	Scaffold_1:937886-939867	C	T	OK	582.662	535.788	-0.120998	-0.520163	DNA-binding response regulator
XLOC_000637	XLOC_000637	Scaffold_1:942010-942181	C	T	OK	367.906	324.659	-0.18041	-0.352131	YolD
XLOC_000652	XLOC_000652	Scaffold_1:964566-964923	C	T	OK	431.31	388.073	-0.152398	-0.532301	Transcriptional regulator%2C HxlR family
XLOC_000654	XLOC_000654	Scaffold_1:965907-966326	C	T	OK	40.5773	20.3364	-0.996607	-0.469747	hypothetical protein
XLOC_000657	XLOC_000657	Scaffold_1:968968-969298	C	T	OK	802.608	731.762	-0.133319	-0.48206	FIG01227686: hypothetical protein
XLOC_000661	XLOC_000661	Scaffold_1:973672-974257	C	T	OK	176.973	159.377	-0.15109	-0.519718	Heat shock protein GrpE
XLOC_000662	XLOC_000662	Scaffold_1:974280-976119	C	T	OK	355.741	323.061	-0.139021	-0.650903	Chaperone protein DnaK
XLOC_000666	XLOC_000666	Scaffold_1:979181-980537	C	T	OK	365.343	332.018	-0.13799	-0.637808	tRNA-t(6)A37 methylthiotransferase
XLOC_000669	XLOC_000669	Scaffold_1:982437-982611	C	T	OK	152.701	93.6281	-0.705701	-0.717665	SSU ribosomal protein S21p
XLOC_000671	XLOC_000671	Scaffold_1:983215-984535	C	T	OK	325.505	293.339	-0.150107	-0.685411	FIG01226563: hypothetical protein
XLOC_000672	XLOC_000672	Scaffold_1:984558-985551	C	T	OK	294.742	265.156	-0.152608	-0.658476	hypothetical protein
XLOC_000674	XLOC_000674	Scaffold_1:986088-986370	C	T	OK	242.729	173.013	-0.488464	-1.3798	FIG01225215: hypothetical protein
XLOC_000675	XLOC_000675	Scaffold_1:986387-988540	C	T	OK	914.744	850.778	-0.104585	-0.488631	Stage IV sporulation protein
XLOC_000678	XLOC_000678	Scaffold_1:993180-993324	C	T	OK	503.284	280.826	-0.841694	-0.71342	hypothetical protein
XLOC_000681	XLOC_000681	Scaffold_1:997526-998219	C	T	OK	328.245	293.5	-0.161413	-0.638064	CBS domain protein%2C lmo1865 homolog
XLOC_000688	XLOC_000688	Scaffold_1:1004070-1004768	C	T	OK	278.08	243.914	-0.18913	-0.471917	unknown
XLOC_000690	XLOC_000690	Scaffold_1:1006822-1007338	C	T	OK	72.5886	66.2566	-0.131679	-0.403415	conserved hypothetical protein%2C CF-22 family
XLOC_000694	XLOC_000694	Scaffold_1:1010462-1010687	C	T	OK	135.334	65.0619	-1.05664	-1.86461	FIG01235248: hypothetical protein
XLOC_000701	XLOC_000701	Scaffold_1:1022057-1022429	C	T	OK	494.081	435.425	-0.182324	-0.639321	FIG01226626: hypothetical protein
XLOC_000702	XLOC_000702	Scaffold_1:1025224-1025707	C	T	OK	552.109	448.22	-0.300747	-1.13674	probable membrane protein NMA1128
XLOC_000713	XLOC_000713	Scaffold_1:1039435-1039648	C	T	OK	41.3985	20.2991	-1.02816	-1.18631	hypothetical protein
XLOC_000716	XLOC_000716	Scaffold_1:1044281-1044455	C	T	OK	956.974	847.446	-0.175358	-0.380675	unknown
XLOC_000721	XLOC_000721	Scaffold_1:1049099-1050998	C	T	OK	362.349	323.072	-0.165522	-0.776196	Lipoteichoic acid synthase LtaS Type IIIa
XLOC_000724	XLOC_000724	Scaffold_1:1052147-1053369	C	T	OK	519.741	439.023	-0.243497	-0.0967717	hypothetical protein
XLOC_000727	XLOC_000727	Scaffold_1:1055252-1055891	C	T	OK	522.155	436.875	-0.257258	-1.08188	Similar to Hydroxyacylglutathione hydrolase%2C but in an organism lacking glutathione biosynthesis
XLOC_000728	XLOC_000728	Scaffold_1:1056382-1056760	C	T	OK	839.511	759.044	-0.145366	-0.563037	YqgZ
XLOC_000729	XLOC_000729	Scaffold_1:1057001-1057841	C	T	OK	314.833	267.629	-0.234351	-0.95603	RsbR%2C positive regulator of sigma-B
XLOC_000731	XLOC_000731	Scaffold_1:1062032-1062215	C	T	OK	312.387	151.159	-1.04727	-1.74941	FIG01228056: hypothetical protein
XLOC_000738	XLOC_000738	Scaffold_1:1077859-1078288	C	T	OK	332.057	263.096	-0.335841	-1.18422	Mn-dependent transcriptional regulator MntR
XLOC_000742	XLOC_000742	Scaffold_1:1081990-1083052	C	T	OK	576.522	509.312	-0.178827	-0.831707	Aminopeptidase YpdF (MP-%2C MA-%2C MS-%2C AP-%2C NP- specific)
XLOC_000746	XLOC_000746	Scaffold_1:1085631-1085838	C	T	OK	197.581	165.501	-0.255603	-0.525369	Stage III sporulation protein AC
XLOC_000747	XLOC_000747	Scaffold_1:1085880-1086246	C	T	OK	171.542	152.318	-0.17147	-0.516089	Stage III sporulation protein AD
XLOC_000750	XLOC_000750	Scaffold_1:1088802-1089441	C	T	OK	341.178	315.396	-0.113363	-0.443363	Stage III sporulation protein AH
XLOC_000763	XLOC_000763	Scaffold_1:1104661-1105231	C	T	OK	729.734	606.601	-0.266623	-1.12706	Serine O-acetyltransferase( EC:2.3.1.30 );Ontology_term
XLOC_000764	XLOC_000764	Scaffold_1:1105722-1106028	C	T	OK	238.046	219.14	-0.119384	-0.372952	FIG01235415: hypothetical protein
XLOC_000771	XLOC_000771	Scaffold_1:1114842-1115835	C	T	OK	330.949	304.463	-0.12034	-0.525473	Branched-chain alpha-keto acid dehydrogenase%2C E1 component%2C alpha subunit (EC 1.2.4.4);Ontology_term
XLOC_000775	XLOC_000775	Scaffold_1:1119913-1120681	C	T	OK	138.817	128.707	-0.109099	-0.380891	Amino acid ABC transporter%2C amino acid-binding protein
XLOC_000780	XLOC_000780	Scaffold_1:1127556-1128813	C	T	OK	278.526	250.242	-0.154492	-0.686259	DNA polymerase IV (EC 2.7.7.7);Ontology_term
XLOC_000792	XLOC_000792	Scaffold_1:1144011-1144161	C	T	OK	466.417	288.723	-0.691934	-0.812185	LSU ribosomal protein L33p @ LSU ribosomal protein L33p%2C zinc-independent
XLOC_000793	XLOC_000793	Scaffold_1:1146284-1147889	C	T	OK	479.944	443.456	-0.114074	-0.540675	Arginine utilization protein RocB
XLOC_000794	XLOC_000794	Scaffold_1:1148934-1149090	C	T	OK	211.341	138.94	-0.60511	-0.595348	hypothetical protein
XLOC_000796	XLOC_000796	Scaffold_1:1150128-1150911	C	T	OK	580.241	520.857	-0.155764	-0.704062	oxidoreductase%2C short-chain dehydrogenase/reductase family
XLOC_000798	XLOC_000798	Scaffold_1:1151338-1152061	C	T	OK	381.202	320.475	-0.250345	-1.03144	phage-related protein
XLOC_000800	XLOC_000800	Scaffold_1:1153083-1154349	C	T	OK	423.199	389.52	-0.11964	-0.55431	FIG01232241: hypothetical protein
XLOC_000801	XLOC_000801	Scaffold_1:1154395-1155100	C	T	OK	385.845	358.655	-0.105428	-0.436743	Putative thioesterase
XLOC_000807	XLOC_000807	Scaffold_1:1199849-1200734	C	T	OK	357.23	308.242	-0.21279	-0.903255	bacitracin ABC transporter%2C ATP-binding protein%2C putative
XLOC_000825	XLOC_000825	Scaffold_1:1230273-1232707	C	T	OK	768.962	631.973	-0.283048	-1.26572	PTS system%2C cellobiose-specific IIB component (EC 2.7.1.69);Ontology_term
XLOC_000826	XLOC_000826	Scaffold_1:1230273-1232707	C	T	OK	321.645	289.715	-0.150834	-0.231751	PTS system%2C cellobiose-specific IIB component (EC 2.7.1.69);Ontology_term
XLOC_000827	XLOC_000827	Scaffold_1:1232825-1233275	C	T	OK	203.373	140.054	-0.538142	-1.76147	Ferric uptake regulation protein FUR
XLOC_000830	XLOC_000830	Scaffold_1:1234710-1235895	C	T	OK	337.519	308.317	-0.130555	-0.58554	Phosphopentomutase (EC 5.4.2.7);Ontology_term
XLOC_000831	XLOC_000831	Scaffold_1:1235906-1236722	C	T	OK	472.823	399.745	-0.242223	-1.06735	Purine nucleoside phosphorylase (EC 2.4.2.1)%3B N-Ribosylnicotinamide phosphorylase (EC 2.4.2.1);Ontology_term
XLOC_000838	XLOC_000838	Scaffold_1:1242401-1242752	C	T	OK	673.796	604.263	-0.157134	-0.563208	Stage V sporulation protein AE (SpoVAE)
XLOC_000839	XLOC_000839	Scaffold_1:1242758-1244793	C	T	OK	801.753	740.159	-0.115322	-0.469571	Stage V sporulation protein AE (SpoVAE)
XLOC_000841	XLOC_000841	Scaffold_1:1247213-1249094	C	T	OK	279.947	244.36	-0.196148	-0.581837	YndL
XLOC_000844	XLOC_000844	Scaffold_1:1249869-1251259	C	T	OK	697.074	607.597	-0.198198	-0.391945	response regulator aspartate phosphatase
XLOC_000845	XLOC_000845	Scaffold_1:1251475-1253665	C	T	OK	354.941	322.519	-0.138193	-0.654871	FIG01242870: hypothetical protein
XLOC_000848	XLOC_000848	Scaffold_1:1254635-1255724	C	T	OK	351.173	310.483	-0.177667	-0.801483	Diaminohydroxyphosphoribosylaminopyrimidine deaminase (EC 3.5.4.26) / 5-amino-6-(5-phosphoribosylamino)uracil reductase (EC 1.1.1.193);Ontology_term
XLOC_000851	XLOC_000851	Scaffold_1:1257635-1258100	C	T	OK	239.256	221.667	-0.110162	-0.380865	6%2C7-dimethyl-8-ribityllumazine synthase (EC 2.5.1.78);Ontology_term
XLOC_000859	XLOC_000859	Scaffold_1:1267040-1268329	C	T	OK	434.402	400.594	-0.116888	-0.536091	Cytochrome c-type biogenesis protein CcsA/ResC
XLOC_000863	XLOC_000863	Scaffold_1:1274938-1275709	C	T	OK	186.566	160.183	-0.219972	-0.808912	Peptidoglycan N-acetylglucosamine deacetylase (EC 3.5.1.-);Ontology_term
XLOC_000868	XLOC_000868	Scaffold_1:1281673-1282255	C	T	OK	278.093	230.781	-0.269046	-0.979303	Substrate-specific component RibU of riboflavin ECF transporter
XLOC_000870	XLOC_000870	Scaffold_1:1286092-1286821	C	T	OK	631.014	588.195	-0.101377	-0.440127	FIG01227733: hypothetical protein
XLOC_000872	XLOC_000872	Scaffold_1:1287412-1288198	C	T	OK	701.109	610.639	-0.199319	-0.919461	Phosphoesterase
XLOC_000873	XLOC_000873	Scaffold_1:1288351-1288936	C	T	OK	306.95	234.056	-0.391149	-1.40487	Negative regulator of genetic competence MecA
XLOC_000877	XLOC_000877	Scaffold_1:1292617-1293286	C	T	OK	375.819	348.55	-0.108673	-0.426746	FIG00895122: hypothetical protein
XLOC_000881	XLOC_000881	Scaffold_1:1296177-1296858	C	T	OK	327.591	303.702	-0.10924	-0.440829	Cytidylate kinase (EC 2.7.4.25);Ontology_term
XLOC_000892	XLOC_000892	Scaffold_1:1308184-1308421	C	T	OK	243.541	215.99	-0.173202	-0.413863	transcription attenuation protein MtrB
XLOC_000893	XLOC_000893	Scaffold_1:1308564-1309341	C	T	OK	268.02	234.714	-0.191436	-0.743371	Heptaprenyl diphosphate synthase component I (EC 2.5.1.30);Ontology_term
XLOC_000897	XLOC_000897	Scaffold_1:1311745-1312513	C	T	OK	157.034	136.959	-0.197328	-0.713879	Chemotaxis protein methyltransferase CheR (EC 2.1.1.80);Ontology_term
XLOC_000926	XLOC_000926	Scaffold_1:1353294-1353651	C	T	OK	259.908	234.142	-0.150617	-0.516102	Uncharacterized protein yppD
XLOC_000927	XLOC_000927	Scaffold_1:1353708-1354080	C	T	OK	64.6537	58.8871	-0.13478	-0.366257	FIG01226164: hypothetical protein
XLOC_000929	XLOC_000929	Scaffold_1:1355539-1356046	C	T	OK	328.113	299.575	-0.131275	-0.477397	PTS system%2C glucose-specific IIA component (EC 2.7.1.69);Ontology_term
XLOC_000934	XLOC_000934	Scaffold_1:1361000-1361297	C	T	OK	198.971	169.169	-0.234095	-0.659465	Cell division protein GpsB%2C coordinates the switch between cylindrical and septal cell wall synthesis by re-localization of PBP1
XLOC_000937	XLOC_000937	Scaffold_1:1364583-1364760	C	T	OK	143.84	52.7898	-1.44613	-1.33439	YptA
XLOC_000940	XLOC_000940	Scaffold_1:1368615-1370732	C	T	OK	1041.61	722.184	-0.528377	-0.327014	hypothetical protein
XLOC_000943	XLOC_000943	Scaffold_1:1372433-1372937	C	T	OK	328.061	302.722	-0.115972	-0.423964	Alkylpyrone O-methyltransferase (B. subtilis BpsB)
XLOC_000947	XLOC_000947	Scaffold_1:1377460-1378348	C	T	OK	420.905	387.089	-0.120828	-0.536439	DNA polymerase I (EC 2.7.7.7);Ontology_term
XLOC_000968	XLOC_000968	Scaffold_1:1401304-1401877	C	T	OK	216.408	197.804	-0.129681	-0.463096	YfaA
XLOC_000969	XLOC_000969	Scaffold_1:1401908-1402109	C	T	OK	346.665	214.543	-0.692273	-1.26044	unknown
XLOC_000970	XLOC_000970	Scaffold_1:1403005-1404337	C	T	OK	420.172	385.388	-0.124669	-0.57895	Na+ driven multidrug efflux pump
XLOC_000971	XLOC_000971	Scaffold_1:1404472-1405560	C	T	OK	1314.24	1138.73	-0.206799	-0.75755	diguanylate cyclase (GGDEF domain)
XLOC_000973	XLOC_000973	Scaffold_1:1407949-1408813	C	T	OK	206.045	188.541	-0.128083	-0.489113	CgeE
XLOC_000974	XLOC_000974	Scaffold_1:1408893-1409022	C	T	OK	1676.35	296.082	-2.50126	-1.29229	hypothetical protein
XLOC_000976	XLOC_000976	Scaffold_1:1415468-1417464	C	T	OK	655.035	606.556	-0.110931	-0.226785	Lysine 2%2C3-aminomutase (EC 5.4.3.2);Ontology_term
XLOC_000979	XLOC_000979	Scaffold_1:1418559-1418730	C	T	OK	135.389	23.9423	-2.49948	-1.30736	FIG01227129: hypothetical protein
XLOC_000980	XLOC_000980	Scaffold_1:1418800-1419451	C	T	OK	341.772	313.931	-0.122587	-0.473604	PAP2 family protein
XLOC_000982	XLOC_000982	Scaffold_1:1422170-1422869	C	T	OK	345.169	295.44	-0.224441	-0.914675	Purine nucleoside phosphorylase (EC 2.4.2.1);Ontology_term
XLOC_000983	XLOC_000983	Scaffold_1:1422902-1423724	C	T	OK	517.874	458.092	-0.176964	-0.77825	D-alanyl-D-alanine carboxypeptidase (EC 3.4.16.4);Ontology_term
XLOC_000994	XLOC_000994	Scaffold_1:1437147-1437300	C	T	OK	1530.99	1416.19	-0.112457	-0.210711	hypothetical protein
XLOC_000995	XLOC_000995	Scaffold_1:1437657-1438968	C	T	OK	483.87	450.307	-0.103713	-0.481805	Gamma-D-glutamyl-meso-diaminopimelate peptidase (EC 3.4.19.11);Ontology_term
XLOC_000996	XLOC_000996	Scaffold_1:1439078-1440657	C	T	OK	761.362	457.015	-0.736342	-0.301608	Superoxide dismutase [Cu-Zn] precursor (EC 1.15.1.1);Ontology_term
XLOC_001002	XLOC_001002	Scaffold_1:1453797-1454392	C	T	OK	374.911	323.75	-0.211667	-0.337759	hypothetical protein
XLOC_001007	XLOC_001007	Scaffold_1:1461929-1463393	C	T	OK	477.603	419.685	-0.186505	-0.87659	Beta-lactamase (EC 3.5.2.6);Ontology_term
XLOC_001008	XLOC_001008	Scaffold_1:1463693-1464320	C	T	OK	175.567	161.671	-0.118964	-0.413208	FMN-dependent NADH-azoreductase
XLOC_001019	XLOC_001019	Scaffold_1:1480668-1480830	C	T	OK	79.1908	59.4243	-0.41428	-0.286839	hypothetical protein
XLOC_001022	XLOC_001022	Scaffold_1:1482404-1483070	C	T	OK	162.667	145.877	-0.157164	-0.545827	FIG01239291: hypothetical protein
XLOC_001023	XLOC_001023	Scaffold_1:1483926-1485072	C	T	OK	395.683	352.156	-0.168134	-0.739284	Possible D-alanyl-D-alanine carboxypeptidase (EC 3.4.16.4);Ontology_term
XLOC_001024	XLOC_001024	Scaffold_1:1487507-1487972	C	T	OK	67.2384	62.0951	-0.114806	-0.33488	unknown
XLOC_001025	XLOC_001025	Scaffold_1:1488301-1488508	C	T	OK	151.228	139.405	-0.117445	-0.206421	hypothetical protein
XLOC_001026	XLOC_001026	Scaffold_1:1488571-1492082	C	T	OK	1455.53	1328.57	-0.131667	-0.377287	Formate dehydrogenase related protein
XLOC_001034	XLOC_001034	Scaffold_1:1502774-1503992	C	T	OK	401.7	330.996	-0.279302	-1.28763	putative glycosyl transferase Family 4
XLOC_001035	XLOC_001035	Scaffold_1:1503998-1504692	C	T	OK	600.773	458.867	-0.388744	-0.453568	hypothetical protein
XLOC_001055	XLOC_001055	Scaffold_1:1528810-1529917	C	T	OK	832.1	701.467	-0.246382	-1.166	Uncharacterized spore germination protein YndE
XLOC_001060	XLOC_001060	Scaffold_1:1542534-1543251	C	T	OK	464.866	418.258	-0.152422	-0.670779	3-oxoacyl-[acyl-carrier protein] reductase (EC 1.1.1.100);Ontology_term
XLOC_001065	XLOC_001065	Scaffold_1:1560265-1560588	C	T	OK	1320.01	1062.64	-0.312897	-0.939241	hypothetical protein
XLOC_001066	XLOC_001066	Scaffold_1:1560590-1563336	C	T	OK	353.815	322.735	-0.132647	-0.603451	FIG00672966: hypothetical protein
XLOC_001069	XLOC_001069	Scaffold_1:1565857-1566481	C	T	OK	605.777	541.332	-0.162274	-0.713724	membrane protein%2C putative
XLOC_001076	XLOC_001076	Scaffold_1:1574588-1574939	C	T	OK	67.5599	57.8223	-0.224541	-0.546368	Transcriptional regulator%2C HxlR family
XLOC_001092	XLOC_001092	Scaffold_1:1613970-1615443	C	T	OK	397.72	353.731	-0.1691	-0.788156	D-alanyl-D-alanine carboxypeptidase (EC 3.4.16.4);Ontology_term
XLOC_001095	XLOC_001095	Scaffold_1:1619642-1620401	C	T	OK	352.806	312.772	-0.173763	-0.719599	Pyruvate formate-lyase activating enzyme (EC 1.97.1.4);Ontology_term
XLOC_001099	XLOC_001099	Scaffold_1:1624968-1625562	C	T	OK	220.758	198.94	-0.150137	-0.539933	DUF1801 domain-containing protein
XLOC_001100	XLOC_001100	Scaffold_1:1625769-1626117	C	T	OK	326.064	280.184	-0.218783	-0.712734	Arsenical resistance operon repressor
XLOC_001101	XLOC_001101	Scaffold_1:1626239-1627535	C	T	OK	334.571	311.482	-0.103164	-0.467535	Arsenic efflux pump protein
XLOC_001103	XLOC_001103	Scaffold_1:1629682-1630687	C	T	OK	361.812	319.174	-0.180899	-0.778872	Predicted D-glucuronide-specific TRAP transporter%2C substrate-binding component
XLOC_001105	XLOC_001105	Scaffold_1:1631295-1632591	C	T	OK	514.394	453.376	-0.182165	-0.847741	Predicted D-glucuronide-specific TRAP transporter%2C large transmembrane component
XLOC_001106	XLOC_001106	Scaffold_1:1632610-1635019	C	T	OK	377.795	348.751	-0.115404	-0.549637	Alpha-glucosidase (EC 3.2.1.20);Ontology_term
XLOC_001107	XLOC_001107	Scaffold_1:1635263-1636334	C	T	OK	263.869	241.947	-0.125133	-0.51571	Mannonate dehydratase (EC 4.2.1.8);Ontology_term
XLOC_001110	XLOC_001110	Scaffold_1:1637897-1639416	C	T	OK	399.6	337.423	-0.244	-0.975261	ABC transporter%2C ATP-binding protein
XLOC_001112	XLOC_001112	Scaffold_1:1643644-1645588	C	T	OK	449.502	402.402	-0.159691	-0.761282	PTS system%2C mannose-specific IIB component (EC 2.7.1.69) / PTS system%2C mannose-specific IIC component (EC 2.7.1.69) / PTS system%2C mannose-specific IIA component (EC 2.7.1.69);Ontology_term
XLOC_001120	XLOC_001120	Scaffold_1:1654993-1656262	C	T	OK	345.342	301.42	-0.19625	-0.868114	possible carbamoyl-phosphate synthase large chain
XLOC_001123	XLOC_001123	Scaffold_1:1658458-1658626	C	T	OK	488.186	269.78	-0.85565	-1.30888	Alcohol dehydrogenase (EC 1.1.1.1);Ontology_term
XLOC_001125	XLOC_001125	Scaffold_1:1661563-1662022	C	T	OK	432.938	393.412	-0.138118	-0.4972	Phenylacetic acid degradation protein PaaD%2C thioesterase
XLOC_001127	XLOC_001127	Scaffold_1:1663699-1665106	C	T	OK	219.173	191.682	-0.193357	-0.835489	Pectin lyase like protein
XLOC_001128	XLOC_001128	Scaffold_1:1665384-1666563	C	T	OK	458.374	402.101	-0.188968	-0.866056	Major facilitator family transporter
XLOC_001129	XLOC_001129	Scaffold_1:1666653-1667142	C	T	OK	187.602	164.802	-0.186947	-0.627336	hypothetical protein
XLOC_001130	XLOC_001130	Scaffold_1:1667499-1668636	C	T	OK	363.874	339.184	-0.101372	-0.456816	Carboxylic ester hydrolase
XLOC_001131	XLOC_001131	Scaffold_1:1672523-1673237	C	T	OK	240.664	185.19	-0.378016	-1.40125	Nitric oxide-dependent regulator DnrN or NorA
XLOC_001132	XLOC_001132	Scaffold_1:1676963-1678148	C	T	OK	418.984	381.188	-0.13639	-0.626258	Nitrate/nitrite transporter
XLOC_001134	XLOC_001134	Scaffold_1:1679925-1680393	C	T	OK	431.347	362.94	-0.24912	-0.908789	Probable transcription regulator arfM
XLOC_001136	XLOC_001136	Scaffold_1:1681688-1683181	C	T	OK	821.002	733.611	-0.162371	-0.288963	FIG01243548: hypothetical protein
XLOC_001137	XLOC_001137	Scaffold_1:1683354-1688500	C	T	OK	713.251	639.855	-0.156665	-0.658141	Respiratory nitrate reductase alpha chain (EC 1.7.99.4);Ontology_term
XLOC_001138	XLOC_001138	Scaffold_1:1688517-1689743	C	T	OK	978.586	908.788	-0.106755	-0.477278	Respiratory nitrate reductase delta chain (EC 1.7.99.4);Ontology_term
XLOC_001142	XLOC_001142	Scaffold_1:1692793-1693576	C	T	OK	476.037	414.386	-0.200098	-0.873326	2%2C3-butanediol dehydrogenase%2C S-alcohol forming%2C (R)-acetoin-specific (EC 1.1.1.4) / Acetoin (diacetyl) reductase (EC 1.1.1.5);Ontology_term
XLOC_001143	XLOC_001143	Scaffold_1:1699617-1700727	C	T	OK	203.409	187.224	-0.119615	-0.473635	Transcriptional repressor of arabinoside utilization operon%2C GntR family
XLOC_001144	XLOC_001144	Scaffold_1:1706351-1706945	C	T	OK	370.425	339.565	-0.125495	-0.495883	Acyl-phosphate:glycerol-3-phosphate O-acyltransferase PlsY
XLOC_001146	XLOC_001146	Scaffold_1:1707628-1708778	C	T	OK	949.388	581.133	-0.708129	-0.173305	Glycerate kinase (EC 2.7.1.31);Ontology_term
XLOC_001147	XLOC_001147	Scaffold_1:1709086-1709449	C	T	OK	551.819	445.592	-0.308471	-1.10268	FIG01233889: hypothetical protein
XLOC_001151	XLOC_001151	Scaffold_1:1715787-1716216	C	T	OK	555.338	517.07	-0.103007	-0.391131	alternate gene name: yoxJ
XLOC_001153	XLOC_001153	Scaffold_1:1722956-1723689	C	T	OK	245.268	217.814	-0.171264	-0.642603	SOS-response repressor and protease LexA (EC 3.4.21.88);Ontology_term
XLOC_001158	XLOC_001158	Scaffold_1:1748232-1749087	C	T	OK	607.902	529.805	-0.198377	-0.916102	catalase%2C Mn-containing
XLOC_001162	XLOC_001162	Scaffold_1:1786004-1786309	C	T	OK	63.8537	34.842	-0.873945	-1.12561	hypothetical protein
XLOC_001163	XLOC_001163	Scaffold_1:1786365-1786815	C	T	OK	625.917	564.142	-0.149914	-0.584481	Arginine/ornithine antiporter ArcD
XLOC_001164	XLOC_001164	Scaffold_1:1786836-1787322	C	T	OK	254.1	228.342	-0.154201	-0.529969	Arginine/ornithine antiporter ArcD
XLOC_001166	XLOC_001166	Scaffold_1:1791438-1792311	C	T	OK	413.683	382.02	-0.114877	-0.515396	FIG01251067: hypothetical protein
XLOC_001169	XLOC_001169	Scaffold_1:1800072-1800884	C	T	OK	738.041	605.786	-0.284893	-0.812554	Multidrug resistance protein EbrB
XLOC_001172	XLOC_001172	Scaffold_1:1804920-1805417	C	T	OK	822.579	577.463	-0.510425	-1.7356	Spore coat protein F
XLOC_001174	XLOC_001174	Scaffold_1:1809862-1810513	C	T	OK	893.345	827.979	-0.109622	-0.504585	YqeD
XLOC_001175	XLOC_001175	Scaffold_1:1818060-1818180	C	T	OK	1491.38	505.756	-1.56013	-0.765665	hypothetical protein
XLOC_001177	XLOC_001177	Scaffold_1:1819783-1820776	C	T	OK	177.179	159.907	-0.147976	-0.570555	Putative metal chaperone%2C involved in Zn homeostasis%2C GTPase of COG0523 family
XLOC_001189	XLOC_001189	Scaffold_1:2057166-2058075	C	T	OK	476.332	431.709	-0.141909	-0.641233	Heme A synthase%2C cytochrome oxidase biogenesis protein Cox15-CtaA
XLOC_001190	XLOC_001190	Scaffold_1:2062930-2063215	C	T	OK	55.4068	41.4188	-0.419775	-0.687486	hypothetical protein
XLOC_001191	XLOC_001191	Scaffold_1:2064685-2065168	C	T	OK	158.776	136.356	-0.21962	-0.72597	FIG01108239: hypothetical protein
XLOC_001192	XLOC_001192	Scaffold_1:2066793-2067408	C	T	OK	404.673	367.786	-0.137891	-0.533741	Phosphonate ABC transporter phosphate-binding periplasmic component (TC 3.A.1.9.1)
XLOC_001196	XLOC_001196	Scaffold_1:2072346-2072535	C	T	OK	305.174	186.482	-0.710597	-1.1472	FIG01226072: hypothetical protein
XLOC_001197	XLOC_001197	Scaffold_1:2074498-2075134	C	T	OK	248.118	223.963	-0.147765	-0.542167	FIG01108286: hypothetical protein
XLOC_001198	XLOC_001198	Scaffold_1:2075186-2077183	C	T	OK	383.808	340.672	-0.171998	-0.75957	Arginine decarboxylase (EC 4.1.1.19);Ontology_term
XLOC_001200	XLOC_001200	Scaffold_1:2084482-2084614	C	T	OK	4998.9	2869.68	-0.800719	-1.271	hypothetical protein
XLOC_001201	XLOC_001201	Scaffold_1:2084731-2085289	C	T	OK	573.62	498.043	-0.203824	-0.808231	Peptide deformylase (EC 3.5.1.88);Ontology_term
XLOC_001202	XLOC_001202	Scaffold_1:2086279-2086468	C	T	OK	32.8176	20.7799	-0.65928	-0.485685	hypothetical protein
XLOC_001206	XLOC_001206	Scaffold_1:2093100-2094108	C	T	OK	536.61	472.868	-0.182436	-0.835703	Cell-shape determining protein MreBH
XLOC_001207	XLOC_001207	Scaffold_1:2094181-2094313	C	T	OK	284.665	152.019	-0.905012	-0.420201	hypothetical protein
XLOC_001210	XLOC_001210	Scaffold_1:2098237-2098507	C	T	OK	1089	832.224	-0.387959	-1.35376	unknown
XLOC_001214	XLOC_001214	Scaffold_1:2131002-2131500	C	T	OK	549.801	474.025	-0.213947	-0.837728	Protein erfK/srfK precursor
XLOC_001216	XLOC_001216	Scaffold_1:2133031-2133493	C	T	OK	292.131	254.851	-0.196962	-0.669132	FIG01226255: hypothetical protein
XLOC_001220	XLOC_001220	Scaffold_1:2147315-2147963	C	T	OK	567.588	511.747	-0.149413	-0.636886	FIG01227912: hypothetical protein
XLOC_001222	XLOC_001222	Scaffold_1:2164139-2164328	C	T	OK	1522.71	1132.15	-0.427573	-1.30136	FIG01225871: hypothetical protein
XLOC_001223	XLOC_001223	Scaffold_1:2167027-2167645	C	T	OK	1231.79	1108.52	-0.152122	-0.705799	FIG01239722: hypothetical protein
XLOC_001224	XLOC_001224	Scaffold_1:2167668-2168373	C	T	OK	424.08	367.5	-0.206594	-0.8713	FIG01239722: hypothetical protein
XLOC_001225	XLOC_001225	Scaffold_1:2168470-2168716	C	T	OK	197.778	116.564	-0.762757	-1.85181	hypothetical protein
XLOC_001226	XLOC_001226	Scaffold_1:2169280-2169763	C	T	OK	157.262	116.613	-0.431442	-1.38574	putative membrane protein
XLOC_001227	XLOC_001227	Scaffold_1:2169773-2169995	C	T	OK	331.499	259.79	-0.35166	-0.814756	Transcriptional regulator%2C Cro/CI family
XLOC_001233	XLOC_001233	Scaffold_1:2183786-2184558	C	T	OK	881.705	746.507	-0.240141	-0.869951	DUF1232 domain-containing protein
XLOC_001240	XLOC_001240	Scaffold_1:2207288-2208941	C	T	OK	468.574	418.514	-0.162999	-0.766462	Predicted signal transduction protein
XLOC_001243	XLOC_001243	Scaffold_1:2213087-2213420	C	T	OK	191.854	172.347	-0.154692	-0.476296	global nitrogen regulation (positive regulation of nrgAB%2C nasB%2C gabP%2C ureABC%3B negative regulation of glnRA)
XLOC_001244	XLOC_001244	Scaffold_1:2216305-2217259	C	T	OK	492.201	454.381	-0.115346	-0.526288	Major intracellular serine protease precursor (EC 3.4.21.-);Ontology_term
XLOC_001245	XLOC_001245	Scaffold_1:2217727-2220016	C	T	OK	473.467	437.596	-0.113666	-0.54567	5-methyltetrahydropteroyltriglutamate--homocysteine methyltransferase (EC 2.1.1.14);Ontology_term
XLOC_001248	XLOC_001248	Scaffold_1:2223999-2224452	C	T	OK	518.336	447.821	-0.210967	-0.799189	Organic hydroperoxide resistance transcriptional regulator
XLOC_001255	XLOC_001255	Scaffold_1:2284233-2285153	C	T	OK	280.641	241.032	-0.2195	-0.155834	alternate gene name: ykaC lethal when synthesized during vegetative growth in the absence of SpoIISB
XLOC_001258	XLOC_001258	Scaffold_1:2317021-2317375	C	T	OK	184.588	134.058	-0.461447	-1.45276	negative regulation of the defective prophage PBSX genes
XLOC_001261	XLOC_001261	Scaffold_1:2320066-2322156	C	T	OK	441.586	407.646	-0.115378	-0.479856	Transcriptional regulator%2C TetR family
XLOC_001262	XLOC_001262	Scaffold_1:2323404-2323953	C	T	OK	349.911	300.047	-0.221799	-0.798542	Uncharacterized protein yoeB precursor
XLOC_001264	XLOC_001264	Scaffold_1:2330224-2331115	C	T	OK	542.746	489.011	-0.150409	-0.670388	LysR family transcriptional regulator YeiE
XLOC_001265	XLOC_001265	Scaffold_1:2331323-2331611	C	T	OK	372.063	319.936	-0.217763	-0.673438	FIG01246012: hypothetical protein
XLOC_001266	XLOC_001266	Scaffold_1:2333112-2333844	C	T	OK	693.946	576.008	-0.268733	-1.19884	Site-specific tyrosine recombinase
XLOC_001269	XLOC_001269	Scaffold_1:2342022-2343213	C	T	OK	591.784	532.928	-0.151128	-0.712657	DUF819 domain-containing protein
XLOC_001271	XLOC_001271	Scaffold_1:2346865-2347372	C	T	OK	409.817	360.944	-0.183206	-0.684611	conserved hypothetical protein%3B RBL00553
XLOC_001275	XLOC_001275	Scaffold_1:2349256-2349676	C	T	OK	235.547	214.802	-0.133009	-0.440949	GNAT family acetyltransferase YjcF
XLOC_001276	XLOC_001276	Scaffold_1:2349841-2350237	C	T	OK	245.893	220.418	-0.15779	-0.517257	YngA
XLOC_001282	XLOC_001282	Scaffold_1:2358003-2358510	C	T	OK	225.695	193.818	-0.219674	-0.75652	Spore coat protein X
XLOC_001290	XLOC_001290	Scaffold_1:2375911-2376079	C	T	OK	232.325	185.038	-0.328317	-0.365101	FIG01226944: hypothetical protein
XLOC_001297	XLOC_001297	Scaffold_1:2414210-2414396	C	T	OK	610.488	416.035	-0.553258	-1.25146	Putative uncharacterized protein GBAA1178
XLOC_001300	XLOC_001300	Scaffold_1:2427572-2427713	C	T	OK	195.85	108.606	-0.85065	-0.394961	hypothetical protein
XLOC_001301	XLOC_001301	Scaffold_1:2427714-2427903	C	T	OK	689.573	541.653	-0.348335	-0.78257	FIG01226075: hypothetical protein
XLOC_001307	XLOC_001307	Scaffold_1:2440385-2441219	C	T	OK	363.469	332.247	-0.129575	-0.550742	3-oxoacyl-[acyl-carrier protein] reductase (EC 1.1.1.100);Ontology_term
XLOC_001318	XLOC_001318	Scaffold_1:2472570-2472792	C	T	OK	479.14	413.893	-0.211187	-0.588406	Protein GerPA%2C required for proper assembly of spore coat%2C mutations lead to super-dormant spore
XLOC_001351	XLOC_001351	Scaffold_1:2568355-2568712	C	T	OK	823.397	717.315	-0.198981	-0.742729	Hypothetical protein SAV1839
XLOC_001356	XLOC_001356	Scaffold_1:2580231-2580417	C	T	OK	358.917	229.527	-0.644985	-1.11495	FIG01230527: hypothetical protein
XLOC_001362	XLOC_001362	Scaffold_1:2593028-2593910	C	T	OK	254.789	234.574	-0.119256	-0.474161	Fis-type helix-turn-helix domain protein
XLOC_001364	XLOC_001364	Scaffold_1:2595640-2595844	C	T	OK	112.373	53.537	-1.06969	-1.32517	Small acid-soluble spore protein%2C beta-type SASP
XLOC_001372	XLOC_001372	Scaffold_1:2611888-2612383	C	T	OK	228.797	212.95	-0.103554	-0.362441	acetyltransferase%2C GNAT family
XLOC_001376	XLOC_001376	Scaffold_1:2620266-2621574	C	T	OK	180.37	163.716	-0.139767	-0.569537	Magnesium and cobalt efflux protein CorC
XLOC_001378	XLOC_001378	Scaffold_1:2625948-2626631	C	T	OK	762.479	664.667	-0.198065	-0.817387	Mannose-6-phosphate isomerase (EC 5.3.1.8);Ontology_term
XLOC_001383	XLOC_001383	Scaffold_1:2633884-2634298	C	T	OK	22.626	20.679	-0.129814	-0.250335	hypothetical protein
XLOC_001385	XLOC_001385	Scaffold_1:2641212-2642091	C	T	OK	277.422	234.621	-0.241751	-0.982547	negative regulation of the citrate synthase I gene (citA)
XLOC_001386	XLOC_001386	Scaffold_1:2646338-2646770	C	T	OK	156.575	139.207	-0.169621	-0.537539	Nitrite-sensitive transcriptional repressor NsrR
XLOC_001387	XLOC_001387	Scaffold_1:2647326-2647575	C	T	OK	62.1831	38.5347	-0.690365	-1.1205	FIG01225983: hypothetical protein
XLOC_001389	XLOC_001389	Scaffold_1:2657895-2658888	C	T	OK	861.395	778.773	-0.145473	-0.693928	Alcohol dehydrogenase (EC 1.1.1.1);Ontology_term
XLOC_001390	XLOC_001390	Scaffold_1:2667020-2667938	C	T	OK	485.195	438.209	-0.146945	-0.674918	Similar to ribosomal large subunit pseudouridine synthase D%2C Bacillus subtilis YhcT type
XLOC_001394	XLOC_001394	Scaffold_1:2678813-2679128	C	T	OK	143.038	109.05	-0.3914	-1.11044	acylamino-acid-releasing enzyme
XLOC_001396	XLOC_001396	Scaffold_1:2684085-2686260	C	T	OK	33.1952	28.6476	-0.212562	-0.0295068	Cold shock protein CspD
XLOC_001397	XLOC_001397	Scaffold_1:2692280-2692460	C	T	OK	1053.73	948.381	-0.151965	-0.406279	hypothetical protein
XLOC_001398	XLOC_001398	Scaffold_1:2692672-2692987	C	T	OK	644.047	559.808	-0.202235	-0.692129	hypothetical protein
XLOC_001402	XLOC_001402	Scaffold_1:2697171-2698122	C	T	OK	724.294	647.942	-0.160712	-0.745512	hypothetical protein
XLOC_001404	XLOC_001404	Scaffold_1:2700430-2701273	C	T	OK	558.811	516.968	-0.112287	-0.504017	Phosphate starvation-inducible protein PhoH%2C predicted ATPase
XLOC_001406	XLOC_001406	Scaffold_1:2701839-2702124	C	T	OK	1033.63	909.824	-0.184063	-0.668386	hypothetical protein
XLOC_001412	XLOC_001412	Scaffold_1:2706977-2707709	C	T	OK	394.709	315.088	-0.325037	-1.32144	hypothetical protein
XLOC_001416	XLOC_001416	Scaffold_1:2751092-2751441	C	T	OK	84.1009	74.8716	-0.167702	-0.111829	hypothetical protein
XLOC_001421	XLOC_001421	Scaffold_1:2761836-2762037	C	T	OK	50.0873	35.3502	-0.502725	-0.538584	hypothetical protein
XLOC_001426	XLOC_001426	Scaffold_1:2763844-2764042	C	T	OK	209.49	108.588	-0.948021	-1.36827	hypothetical protein
XLOC_001428	XLOC_001428	Scaffold_1:2766592-2766913	C	T	OK	507.538	416.082	-0.286647	-0.953486	hypothetical protein
XLOC_001429	XLOC_001429	Scaffold_1:2766917-2767100	C	T	OK	609.052	546.655	-0.155934	-0.336247	hypothetical protein
XLOC_001436	XLOC_001436	Scaffold_1:2798505-2798820	C	T	OK	44.1016	34.8459	-0.339843	-0.634376	hypothetical protein
XLOC_001438	XLOC_001438	Scaffold_1:2800185-2800554	C	T	OK	385.499	332.085	-0.215174	-0.746475	YOLD protein
XLOC_001442	XLOC_001442	Scaffold_1:2838713-2839160	C	T	OK	325.457	276.78	-0.233728	-0.812773	Phage protein
XLOC_001455	XLOC_001455	Scaffold_1:2896702-2897038	C	T	OK	632.73	325.181	-0.960347	-0.776755	hypothetical protein
XLOC_001459	XLOC_001459	Scaffold_1:2902391-2903306	C	T	OK	491.612	442.33	-0.152398	-0.687368	Arginase (EC 3.5.3.1);Ontology_term
XLOC_001461	XLOC_001461	Scaffold_1:2907563-2907869	C	T	OK	239.647	200.268	-0.258974	-0.769864	hypothetical protein
XLOC_001462	XLOC_001462	Scaffold_1:2908692-2909694	C	T	OK	632.35	554.653	-0.189136	-0.874945	Putative oxidoreductase SMc00968
XLOC_001463	XLOC_001463	Scaffold_1:2910360-2910837	C	T	OK	295.572	267.952	-0.141537	-0.499874	CarD-like transcriptional regulator
XLOC_001464	XLOC_001464	Scaffold_1:2912594-2913623	C	T	OK	375.051	327.996	-0.193408	-0.83626	Delta5 acyl-lipid desaturase (EC 1.14.99.-);Ontology_term
XLOC_001466	XLOC_001466	Scaffold_1:2915823-2915970	C	T	OK	1272.18	1100.4	-0.209281	-0.3456	ATP-dependent DNA ligase (EC 6.5.1.1);Ontology_term
XLOC_001469	XLOC_001469	Scaffold_1:2920579-2923835	C	T	OK	295.098	118.166	-1.32038	-0.147858	hypothetical protein
XLOC_001470	XLOC_001470	Scaffold_1:2924616-2925174	C	T	OK	266.048	205.051	-0.375702	-1.32038	Transcriptional regulator%2C TetR family
XLOC_001471	XLOC_001471	Scaffold_1:2935856-2938406	C	T	OK	1061.37	876.431	-0.276212	-0.792578	GlpG protein (membrane protein of glp regulon)
XLOC_001480	XLOC_001480	Scaffold_1:2958503-2958764	C	T	OK	607.821	565.297	-0.104639	-0.341295	Integral membrane protein
XLOC_001486	XLOC_001486	Scaffold_1:2971557-2971851	C	T	OK	446.705	383.913	-0.218543	-0.716846	hypothetical protein
XLOC_001502	XLOC_001502	Scaffold_1:3034462-3035146	C	T	OK	559.412	514.798	-0.119905	-0.517285	ABC transporter ATP-binding protein YvcR
XLOC_001507	XLOC_001507	Scaffold_1:3045814-3045940	C	T	OK	1943.73	1148.82	-0.758677	-0.812792	hypothetical protein
XLOC_001509	XLOC_001509	Scaffold_1:3049224-3050493	C	T	OK	823.174	738.624	-0.156358	-0.749764	transporter%2C putative
XLOC_001515	XLOC_001515	Scaffold_1:3062951-3063110	C	T	OK	121.251	46.7739	-1.37423	-0.674428	hypothetical protein
XLOC_001518	XLOC_001518	Scaffold_1:3064451-3064709	C	T	OK	44.4393	20.2804	-1.13175	-1.42773	FIG01241346: hypothetical protein
XLOC_001523	XLOC_001523	Scaffold_1:3069637-3070510	C	T	OK	530.537	474.392	-0.161373	-0.740796	Transcriptional regulator%2C LysR family
XLOC_001527	XLOC_001527	Scaffold_1:3081968-3082217	C	T	OK	228.95	173.605	-0.399229	-0.959281	hypothetical protein
XLOC_001544	XLOC_001544	Scaffold_1:3152775-3154472	C	T	OK	752.472	682.414	-0.140992	-0.647106	ABC transporter%2C ATP-binding protein
XLOC_001547	XLOC_001547	Scaffold_1:3162111-3163062	C	T	OK	563.947	515.3	-0.130147	-0.594603	Glutamyl endopeptidase precursor (EC 3.4.21.19)%2C blaSE;Ontology_term
XLOC_001553	XLOC_001553	Scaffold_1:3181011-3181464	C	T	OK	319.693	284.321	-0.169167	-0.599949	GCN5-related N-acetyltransferase
XLOC_001562	XLOC_001562	Scaffold_1:3235948-3236932	C	T	OK	267.581	241.106	-0.150309	-0.625379	Glutaminase (EC 3.5.1.2);Ontology_term
XLOC_001569	XLOC_001569	Scaffold_1:3249498-3250266	C	T	OK	542.661	488.624	-0.151328	-0.638509	Foldase protein PrsA precursor (EC 5.2.1.8);Ontology_term
XLOC_001575	XLOC_001575	Scaffold_1:3261431-3261938	C	T	OK	750.725	617.672	-0.281444	-1.18317	conserved hypothetical protein protein
XLOC_001577	XLOC_001577	Scaffold_1:3263558-3264296	C	T	OK	477.318	442.233	-0.110143	-0.473444	FIG01231844: hypothetical protein
XLOC_001582	XLOC_001582	Scaffold_1:3270630-3270897	C	T	OK	288.509	224.061	-0.364724	-1.04845	FIG01234963: hypothetical protein
XLOC_001583	XLOC_001583	Scaffold_1:3274093-3274987	C	T	OK	453.393	398.753	-0.185268	-0.826362	Chromosome initiation inhibitor
XLOC_001585	XLOC_001585	Scaffold_1:3295663-3296006	C	T	OK	581.374	435.558	-0.416603	-0.751716	hypothetical protein
XLOC_001586	XLOC_001586	Scaffold_1:3296347-3296872	C	T	OK	547.824	472.689	-0.212822	-0.826844	hypothetical protein
XLOC_001589	XLOC_001589	Scaffold_1:3313014-3313932	C	T	OK	517.639	475.703	-0.121883	-0.559533	N-acetylmuramic acid 6-phosphate etherase
XLOC_001592	XLOC_001592	Scaffold_1:3316212-3317608	C	T	OK	630.56	543.879	-0.213347	-1.01094	beta-lactamase
XLOC_001594	XLOC_001594	Scaffold_1:3320901-3321771	C	T	OK	493.586	420.468	-0.231306	-1.00463	Phenazine biosynthesis protein PhzF like
XLOC_001595	XLOC_001595	Scaffold_1:3323736-3324906	C	T	OK	353.969	319.774	-0.146568	-0.657275	penicillin-binding protein%2C putative
XLOC_001599	XLOC_001599	Scaffold_1:3331436-3331565	C	T	OK	1648.14	1190.44	-0.469347	-0.442676	hypothetical protein
XLOC_001600	XLOC_001600	Scaffold_1:3331644-3332292	C	T	OK	1036.78	925.456	-0.163878	-0.755386	Pyrrolidone-carboxylate peptidase (EC 3.4.19.3);Ontology_term
XLOC_001608	XLOC_001608	Scaffold_1:3351485-3351891	C	T	OK	868.541	718.069	-0.274471	-1.05396	conserved hypothetical protein
XLOC_001609	XLOC_001609	Scaffold_1:3351911-3355191	C	T	OK	445.865	413.251	-0.109589	-0.164826	hypothetical protein
XLOC_001610	XLOC_001610	Scaffold_1:3358449-3359436	C	T	OK	626.781	555.619	-0.173865	-0.809172	Possible oxidoreductase
XLOC_001611	XLOC_001611	Scaffold_1:3366496-3368269	C	T	OK	586.351	497.36	-0.237475	-0.674383	Protein-glutamine gamma-glutamyltransferase (EC 2.3.2.13);Ontology_term
XLOC_001612	XLOC_001612	Scaffold_1:3370708-3371970	C	T	OK	506.084	438.8	-0.205812	-0.808934	Transcriptional regulator%2C TetR family
XLOC_001613	XLOC_001613	Scaffold_1:3375540-3377176	C	T	OK	1787.84	1606.06	-0.154694	-0.346089	FIG01236923: hypothetical protein
XLOC_001616	XLOC_001616	Scaffold_1:3381943-3382180	C	T	OK	64.4525	49.0212	-0.394831	-0.605435	DUF378 domain-containing protein
XLOC_001619	XLOC_001619	Scaffold_1:3387940-3388330	C	T	OK	379.952	341.771	-0.152787	-0.525831	KapB%2C lipoprotein required for KinB pathway to sporulation
XLOC_001621	XLOC_001621	Scaffold_1:3390563-3392853	C	T	OK	1020.89	915.32	-0.157481	-0.527263	Multimodular transpeptidase-transglycosylase (EC 2.4.1.129) (EC 3.4.-.-);Ontology_term
XLOC_001632	XLOC_001632	Scaffold_1:3419608-3421599	C	T	OK	356.481	317.699	-0.166164	-0.716208	FIG01235621: hypothetical protein
XLOC_001636	XLOC_001636	Scaffold_1:3442298-3442775	C	T	OK	216.75	187.53	-0.208911	-0.704452	YuiD
XLOC_001640	XLOC_001640	Scaffold_1:3456914-3457154	C	T	OK	258.225	219.493	-0.234452	-0.609486	NifU-like domain protein
XLOC_001641	XLOC_001641	Scaffold_1:3464981-3465482	C	T	OK	323.213	274.184	-0.237339	-0.843092	Low temperature requirement C protein
XLOC_001642	XLOC_001642	Scaffold_1:3467167-3467785	C	T	OK	275.154	237.959	-0.209527	-0.770659	Phosphonate ABC transporter phosphate-binding periplasmic component (TC 3.A.1.9.1)
XLOC_001643	XLOC_001643	Scaffold_1:3468987-3469968	C	T	OK	573.687	523.908	-0.130949	-0.609494	Cell wall endopeptidase%2C family M23/M37
XLOC_001644	XLOC_001644	Scaffold_1:3476885-3477470	C	T	OK	400.416	372.104	-0.105793	-0.412848	HTH-type transcriptional regulator pksA
XLOC_001647	XLOC_001647	Scaffold_1:3485079-3485901	C	T	OK	696.439	594.404	-0.228551	-1.06092	Extracellular ribonuclease Bsn
XLOC_001649	XLOC_001649	Scaffold_1:3510017-3510179	C	T	OK	1825.78	1203.93	-0.600762	-1.28972	FIG01226860: hypothetical protein
XLOC_001650	XLOC_001650	Scaffold_1:3510255-3510507	C	T	OK	365.728	314.689	-0.216845	-0.622871	FIG01230825: hypothetical protein
XLOC_001651	XLOC_001651	Scaffold_1:3510517-3510859	C	T	OK	854.186	732.889	-0.220955	-0.799794	Spore coat F-containing protein
XLOC_001658	XLOC_001658	Scaffold_1:3531747-3532113	C	T	OK	429.171	396.751	-0.113321	-0.385343	FIG01234661: hypothetical protein
XLOC_001666	XLOC_001666	Scaffold_1:3574391-3574511	C	T	OK	1114.54	570.306	-0.966635	-0.448813	hypothetical protein
XLOC_001668	XLOC_001668	Scaffold_1:3575774-3576185	C	T	OK	95.8519	82.6396	-0.213973	-0.638057	hypothetical protein
XLOC_001671	XLOC_001671	Scaffold_1:3586926-3588638	C	T	OK	916.41	847.449	-0.112867	-0.528586	Possible alpha-xyloside ABC transporter%2C permease component
XLOC_001672	XLOC_001672	Scaffold_1:3588659-3590969	C	T	OK	607.155	556.24	-0.126359	-0.613923	Alpha-xylosidase (EC 3.2.1.-);Ontology_term
XLOC_001680	XLOC_001680	Scaffold_1:3600447-3600906	C	T	OK	745.104	638.332	-0.223135	-0.88199	PTS system%2C galactose-inducible IIA component (EC 2.7.1.69);Ontology_term
XLOC_001682	XLOC_001682	Scaffold_1:3612216-3613416	C	T	OK	311.256	278.165	-0.162162	-0.718339	FIG01233519: hypothetical protein
XLOC_001685	XLOC_001685	Scaffold_1:3619578-3620628	C	T	OK	575.027	525.491	-0.129963	-0.607707	Nucleoside-diphosphate-sugar epimerases
XLOC_001693	XLOC_001693	Scaffold_1:3631925-3632468	C	T	OK	316.935	295.587	-0.100603	-0.362501	unknown
XLOC_001700	XLOC_001700	Scaffold_1:3645819-3646359	C	T	OK	227.459	201.884	-0.172085	-0.601683	portion of orf between proU operon and 181 operon
XLOC_001703	XLOC_001703	Scaffold_1:3652102-3652519	C	T	OK	665.262	600.876	-0.146857	-0.556059	FIG01231556: hypothetical protein
XLOC_001710	XLOC_001710	Scaffold_1:3691411-3692126	C	T	OK	282.525	258.866	-0.126172	-0.445791	NAD(P)H oxidoreductase YRKL (EC 1.6.99.-) @ Putative NADPH-quinone reductase (modulator of drug activity B) @ Flavodoxin 2;Ontology_term
XLOC_001712	XLOC_001712	Scaffold_1:3702954-3704400	C	T	OK	400.536	365.784	-0.130937	-0.605659	Levansucrase (EC 2.4.1.10);Ontology_term
XLOC_001725	XLOC_001725	Scaffold_1:3737012-3738572	C	T	OK	720.971	659.553	-0.128452	-0.618195	drug resistance transporter%2C EmrB/QacA family
XLOC_001726	XLOC_001726	Scaffold_1:3744918-3745538	C	T	OK	285.938	236.443	-0.274209	-0.280455	YvkN
XLOC_001727	XLOC_001727	Scaffold_1:3781384-3782023	C	T	OK	413.861	347.847	-0.250696	-1.00675	FIG000605: protein co-occurring with transport systems (COG1739)
XLOC_001729	XLOC_001729	Scaffold_1:3797702-3798695	C	T	OK	414.933	369.344	-0.167911	-0.739543	Cell envelope-associated transcriptional attenuator LytR-CpsA-Psr%2C subfamily F2 (as in PMID19099556)
XLOC_001734	XLOC_001734	Scaffold_1:3807738-3811365	C	T	OK	459.514	425.286	-0.111675	-0.539942	Teichoic acid biosynthesis protein
XLOC_001737	XLOC_001737	Scaffold_1:3817049-3817874	C	T	OK	441.1	382.746	-0.204719	-0.88606	Glycosyl transferase%2C group 2 family protein (EC 2.4.-.-);Ontology_term
XLOC_001758	XLOC_001758	Scaffold_1:3892971-3893433	C	T	OK	239.689	206.672	-0.213827	-0.733171	transcriptional regulator
XLOC_001759	XLOC_001759	Scaffold_1:3893511-3894459	C	T	OK	594.447	511.444	-0.216973	-0.992569	Nucleoside-diphosphate-sugar epimerases
XLOC_001770	XLOC_001770	Scaffold_1:3958935-3959925	C	T	OK	328.325	296.27	-0.148211	-0.62923	NTD biosynthesis operon regulator NtdR
XLOC_001771	XLOC_001771	Scaffold_1:3962766-3963150	C	T	OK	501.28	447.658	-0.163219	-0.580854	FIG01280259: hypothetical protein
XLOC_001773	XLOC_001773	Scaffold_1:3974852-3975383	C	T	OK	494.28	453.71	-0.123555	-0.489451	FIG01225390: hypothetical protein
XLOC_001775	XLOC_001775	Scaffold_1:3986179-3986449	C	T	OK	150.423	97.2074	-0.629887	-1.39521	FIG01243758: hypothetical protein
XLOC_001777	XLOC_001777	Scaffold_1:3994343-3994529	C	T	OK	260.803	197.873	-0.398382	-0.669662	4-oxalocrotonate tautomerase (EC 5.3.2.-);Ontology_term
XLOC_001781	XLOC_001781	Scaffold_1:4006653-4007433	C	T	OK	397.588	367.733	-0.112614	-0.485707	Transcriptional regulator%2C IclR family
XLOC_001787	XLOC_001787	Scaffold_1:4024411-4025224	C	T	OK	347.659	316.744	-0.134356	-0.557921	Hydroxymethylpyrimidine phosphate kinase ThiD (EC 2.7.4.7);Ontology_term
XLOC_001789	XLOC_001789	Scaffold_1:4032882-4034135	C	T	OK	731.223	649.994	-0.169886	-0.150675	FIG01248990: hypothetical protein
XLOC_001792	XLOC_001792	Scaffold_1:4039227-4040583	C	T	OK	392.897	366.129	-0.101798	-0.471209	Predicted arginine uptake transporter
XLOC_001816	XLOC_001816	Scaffold_1:4113852-4114326	C	T	OK	583.617	495.084	-0.237347	-0.910971	FIG01237759: hypothetical protein
XLOC_001817	XLOC_001817	Scaffold_1:4118800-4120012	C	T	OK	404.059	361.014	-0.162511	-0.742136	putative transport protein
XLOC_001820	XLOC_001820	Scaffold_1:4124550-4125504	C	T	OK	436.695	392.71	-0.153162	-0.692046	Ferrochelatase%2C protoheme ferro-lyase (EC 4.99.1.1);Ontology_term
XLOC_001821	XLOC_001821	Scaffold_1:4125837-4126863	C	T	OK	686.691	624.01	-0.138094	-0.644228	Pectate lyase precursor (EC 4.2.2.2);Ontology_term
XLOC_001828	XLOC_001828	Scaffold_1:4147914-4148268	C	T	OK	397.409	353.957	-0.16705	-0.564944	DUF1093 domain-containing protein
XLOC_001829	XLOC_001829	Scaffold_1:4148379-4148574	C	T	OK	288.456	179.741	-0.682437	-1.38327	hypothetical protein
XLOC_001831	XLOC_001831	Scaffold_1:4151576-4152125	C	T	OK	356.847	331.691	-0.105466	-0.386523	Pyridoxamine 5'-phosphate oxidase (EC 1.4.3.5);Ontology_term
XLOC_001833	XLOC_001833	Scaffold_1:4162753-4163321	C	T	OK	522.65	450.293	-0.21498	-0.775892	Transcriptional regulator ArcR essential for anaerobic expression of the ADI pathway%2C Crp/Fnr family
XLOC_001835	XLOC_001835	Scaffold_1:4164724-4165732	C	T	OK	495.678	455.816	-0.12095	-0.550265	Ornithine carbamoyltransferase (EC 2.1.3.3);Ontology_term
XLOC_001846	XLOC_001846	Scaffold_1:4195901-4196276	C	T	OK	85.8675	78.728	-0.125234	-0.34491	CDS_ID OB1122
XLOC_001850	XLOC_001850	Scaffold_1:4241013-4241136	C	T	OK	1114.84	383.472	-1.53964	-0.755606	hypothetical protein
XLOC_001851	XLOC_001851	Scaffold_1:4241456-4245058	C	T	OK	1524.01	1412.87	-0.109243	-0.484396	hypothetical protein
XLOC_001853	XLOC_001853	Scaffold_1:4265700-4266465	C	T	OK	391.833	356.845	-0.134944	-0.545725	Transcriptional repressor of the myo-inositol catabolic operon DeoR family
XLOC_001854	XLOC_001854	Scaffold_1:4266548-4267484	C	T	OK	592.214	510.703	-0.213635	-0.987589	Oxidoreductase ion channel
XLOC_001858	XLOC_001858	Scaffold_1:4277386-4278346	C	T	OK	332.602	294.177	-0.177111	-0.734728	Ferrichrome-binding periplasmic protein precursor (TC 3.A.1.14.3)
XLOC_001860	XLOC_001860	Scaffold_1:4287787-4288159	C	T	OK	625.569	579.374	-0.110675	-0.417926	FIG01239238: hypothetical protein
XLOC_001865	XLOC_001865	Scaffold_1:4306880-4307726	C	T	OK	1647.37	606.298	-1.44206	-0.332972	unknown
XLOC_001867	XLOC_001867	Scaffold_1:4308571-4310101	C	T	OK	607.278	544.878	-0.156424	-0.74546	Gluconokinase (EC 2.7.1.12);Ontology_term
XLOC_001868	XLOC_001868	Scaffold_1:4310122-4311469	C	T	OK	553.438	491.011	-0.172667	-0.81879	Gluconate permease%2C Bsu4004 homolog
XLOC_001874	XLOC_001874	Scaffold_1:4321847-4322312	C	T	OK	154.162	136.835	-0.172015	-0.548201	FIG01225307: hypothetical protein
XLOC_001876	XLOC_001876	Scaffold_1:4323124-4325050	C	T	OK	434.094	389.343	-0.156964	-0.743614	Fructose-1%2C6-bisphosphatase%2C Bacillus type (EC 3.1.3.11);Ontology_term
XLOC_001879	XLOC_001879	Scaffold_1:4327846-4329867	C	T	OK	1620.23	1306.79	-0.310172	-1.46476	ABC-type Fe3+-siderophore transport system%2C permease component
XLOC_001882	XLOC_001882	Scaffold_1:4334233-4335972	C	T	OK	1181.75	1090.32	-0.116167	-0.520476	sensor histidine kinase
XLOC_001883	XLOC_001883	Scaffold_1:4338855-4339662	C	T	OK	522.152	432.634	-0.271323	-1.13771	hypothetical protein
XLOC_001885	XLOC_001885	Scaffold_1:4355760-4355958	C	T	OK	56.8431	28.3369	-1.0043	-1.05471	unknown
XLOC_001886	XLOC_001886	Scaffold_1:4356352-4357768	C	T	OK	1500.76	1217.73	-0.301494	-0.0697332	unknown
XLOC_001888	XLOC_001888	Scaffold_1:4361517-4362891	C	T	OK	635.313	576.896	-0.139157	-0.660092	PTS system%2C N-acetylglucosamine-specific IIB component (EC 2.7.1.69) / PTS system%2C N-acetylglucosamine-specific IIC component (EC 2.7.1.69);Ontology_term
XLOC_001889	XLOC_001889	Scaffold_1:4366843-4367320	C	T	OK	210.828	183.767	-0.198185	-0.682118	Spore coat protein F
XLOC_001890	XLOC_001890	Scaffold_1:4369480-4370782	C	T	OK	664.259	619.562	-0.100498	-0.477082	FIG01233340: hypothetical protein
XLOC_001894	XLOC_001894	Scaffold_1:4385684-4386168	C	T	OK	139.993	24.3613	-2.5227	-0.574294	hypothetical protein
XLOC_001904	XLOC_001904	Scaffold_1:10482-11751	C	T	OK	476.64	434.534	-0.133433	-0.627165	D-glycerate transporter (predicted)
XLOC_001907	XLOC_001907	Scaffold_1:13772-15034	C	T	OK	555.237	495.087	-0.165422	-0.694953	Deoxyadenosine kinase (EC 2.7.1.76) / Deoxyguanosine kinase (EC 2.7.1.113);Ontology_term
XLOC_001923	XLOC_001923	Scaffold_1:160138-160297	C	T	OK	132.438	49.7873	-1.41147	-1.08886	hypothetical protein
XLOC_001930	XLOC_001930	Scaffold_1:183388-184381	C	T	OK	185.455	163.282	-0.183702	-0.713007	alternate gene name: ydjQ
XLOC_001938	XLOC_001938	Scaffold_1:220607-220838	C	T	OK	75.5865	53.2907	-0.504245	-0.783993	FIG01226624: hypothetical protein
XLOC_001981	XLOC_001981	Scaffold_1:390804-391311	C	T	OK	400.564	349.945	-0.194901	-0.729391	Carbonic anhydrase (EC 4.2.1.1);Ontology_term
XLOC_001983	XLOC_001983	Scaffold_1:395648-396068	C	T	OK	815.222	730.684	-0.157945	-0.643158	hypothetical protein
XLOC_001985	XLOC_001985	Scaffold_1:401731-403890	C	T	OK	748.142	692.092	-0.112349	-0.210038	Transcriptional activator of acetoin dehydrogenase operon AcoR
XLOC_001992	XLOC_001992	Scaffold_1:424172-424703	C	T	OK	195.381	153.349	-0.349469	-1.20521	Ribosomal-protein-alanine acetyltransferase (EC 2.3.1.128);Ontology_term
XLOC_001994	XLOC_001994	Scaffold_1:427077-427424	C	T	OK	784.319	695.79	-0.17279	-0.492607	hypothetical protein
XLOC_001995	XLOC_001995	Scaffold_1:428566-433458	C	T	OK	341.981	298.974	-0.193894	-0.409209	stress response protein
XLOC_001996	XLOC_001996	Scaffold_1:434775-435000	C	T	OK	489.682	368.979	-0.408307	-1.16149	YfhS protein
XLOC_002000	XLOC_002000	Scaffold_1:461308-462067	C	T	OK	716.962	641.521	-0.160401	-0.731609	DNA binding protein%2C DksA/TraR family
XLOC_002008	XLOC_002008	Scaffold_1:476759-477553	C	T	OK	104.479	57.9706	-0.849818	-0.396214	Carbonic anhydrase (EC 4.2.1.1);Ontology_term
XLOC_002022	XLOC_002022	Scaffold_1:511742-512636	C	T	OK	386.078	349.036	-0.145518	-0.629863	probable transcriptional regulator YwqM
XLOC_002024	XLOC_002024	Scaffold_1:527905-529438	C	T	OK	476.809	424.214	-0.168617	-0.792725	Glycine betaine transporter OpuD
XLOC_002026	XLOC_002026	Scaffold_1:533694-533868	C	T	OK	680.007	200.59	-1.7613	-2.81911	Transcriptional repressor of the fructose operon%2C DeoR family
XLOC_002029	XLOC_002029	Scaffold_1:539800-540733	C	T	OK	355.327	320.962	-0.146744	-0.651502	Cysteine synthase (EC 2.5.1.47);Ontology_term
XLOC_002030	XLOC_002030	Scaffold_1:545711-546800	C	T	OK	380.601	309.842	-0.296749	-0.253064	aminoglycoside phosphotransferase family protein
XLOC_002034	XLOC_002034	Scaffold_1:567272-567905	C	T	OK	578.269	538.628	-0.102452	-0.43336	Acetyltransferase AcuA%2C acetyl-CoA synthetase inhibitor
XLOC_002036	XLOC_002036	Scaffold_1:573438-574041	C	T	OK	249.176	221.909	-0.167194	-0.592271	SSU ribosomal protein S4p (S9e)
XLOC_002039	XLOC_002039	Scaffold_1:580142-581480	C	T	OK	402.297	368.571	-0.126319	-0.580833	Branched-chain amino acid transport system carrier protein
XLOC_002040	XLOC_002040	Scaffold_1:586815-587613	C	T	OK	601.197	559.967	-0.102496	-0.460397	NAD kinase (EC 2.7.1.23);Ontology_term
XLOC_002042	XLOC_002042	Scaffold_1:601134-601437	C	T	OK	251.035	222.987	-0.170926	-0.522897	FIG062906: hypothetical Membrane Spanning Protein
XLOC_002044	XLOC_002044	Scaffold_1:602932-603774	C	T	OK	712.851	559.34	-0.349875	-1.21817	FIG013210: hypothetical protein
XLOC_002046	XLOC_002046	Scaffold_1:616694-617426	C	T	OK	392.31	342.487	-0.195945	-0.783303	Endo-beta-1%2C3-1%2C4 glucanase (Licheninase) (EC 3.2.1.73);Ontology_term
XLOC_002049	XLOC_002049	Scaffold_1:629627-631112	C	T	OK	804.817	689.574	-0.222956	-1.07397	Pectin lyase (EC 4.2.2.10);Ontology_term
XLOC_002050	XLOC_002050	Scaffold_1:640450-641263	C	T	OK	488.345	420.229	-0.216723	-0.916638	Putative FMN hydrolase (EC 3.1.3.-)%3B 5-Amino-6-(5'-phosphoribitylamino)uracil phosphatase;Ontology_term
XLOC_002067	XLOC_002067	Scaffold_1:745094-745355	C	T	OK	75.2728	59.7195	-0.333925	-0.648418	Transcriptional regulator%2C ArsR family
XLOC_002068	XLOC_002068	Scaffold_1:745417-745846	C	T	OK	374.782	325.292	-0.204318	-0.731455	FIG01242536: hypothetical protein
XLOC_002073	XLOC_002073	Scaffold_1:769493-769877	C	T	OK	526.13	406.299	-0.372878	-1.34623	FIG01228422: hypothetical protein
XLOC_002074	XLOC_002074	Scaffold_1:770692-772246	C	T	OK	524.394	486.963	-0.106839	-0.508157	Stage V sporulation protein B
XLOC_002078	XLOC_002078	Scaffold_1:815740-815902	C	T	OK	1566.71	1412	-0.149992	-0.370176	hypothetical protein
XLOC_002080	XLOC_002080	Scaffold_1:824225-824504	C	T	OK	117.726	92.2771	-0.351394	-0.780859	FIG01239589: hypothetical protein
XLOC_002083	XLOC_002083	Scaffold_1:830119-830483	C	T	OK	428.637	206.889	-1.0509	-0.775609	hypothetical protein
XLOC_002086	XLOC_002086	Scaffold_1:838684-840375	C	T	OK	498.843	440.885	-0.178183	-0.536626	Osmosensitive K+ channel histidine kinase KdpD (EC 2.7.3.-);Ontology_term
XLOC_002087	XLOC_002087	Scaffold_1:840379-840940	C	T	OK	305.248	262.299	-0.21877	-0.81707	ADA regulatory protein
XLOC_002091	XLOC_002091	Scaffold_1:852415-852574	C	T	OK	228.968	210.934	-0.118351	-0.105554	hypothetical protein
XLOC_002095	XLOC_002095	Scaffold_1:864362-865718	C	T	OK	610.03	514.159	-0.246664	-1.16757	Multi antimicrobial extrusion protein (Na(+)/drug antiporter)%2C MATE family of MDR efflux pumps
XLOC_002096	XLOC_002096	Scaffold_1:865778-866609	C	T	OK	327.401	303.245	-0.110573	-0.450748	Transcriptional regulator%2C MerR family
XLOC_002097	XLOC_002097	Scaffold_1:866863-867667	C	T	OK	469.811	414.631	-0.180253	-0.775558	Nickel transport ATP-binding protein NikE (TC 3.A.1.5.3)
XLOC_002100	XLOC_002100	Scaffold_1:870338-871961	C	T	OK	400.634	334.903	-0.258542	-1.20325	Nickel ABC transporter%2C periplasmic nickel-binding protein NikA (TC 3.A.1.5.3)
XLOC_002106	XLOC_002106	Scaffold_1:882743-884472	C	T	OK	569.409	519.061	-0.133563	-0.574236	Putative metal chaperone%2C involved in Zn homeostasis%2C GTPase of COG0523 family
XLOC_002108	XLOC_002108	Scaffold_1:886522-887497	C	T	OK	479.911	435.765	-0.139216	-0.614045	FIG01232736: hypothetical protein
XLOC_002109	XLOC_002109	Scaffold_1:891298-891442	C	T	OK	759.427	212.941	-1.83446	-1.4864	hypothetical protein
XLOC_002110	XLOC_002110	Scaffold_1:896520-896934	C	T	OK	207.276	170.501	-0.28177	-0.948276	HTH-type transcriptional regulator LrpA
XLOC_002111	XLOC_002111	Scaffold_1:897604-899092	C	T	OK	536.296	459.959	-0.221525	-1.04474	Glycine betaine transporter OpuD
XLOC_002115	XLOC_002115	Scaffold_1:912956-914177	C	T	OK	688.852	606.321	-0.184111	-0.868474	Flavohemoprotein (Hemoglobin-like protein) (Flavohemoglobin) (Nitric oxide dioxygenase) (EC 1.14.12.17);Ontology_term
XLOC_002116	XLOC_002116	Scaffold_1:922600-922942	C	T	OK	167.726	124.412	-0.430978	-1.30631	hypothetical protein
XLOC_002118	XLOC_002118	Scaffold_1:924823-925087	C	T	OK	133.77	92.9683	-0.52494	-1.21389	Dimethylmenaquinone methyltransferase family protein
XLOC_002119	XLOC_002119	Scaffold_1:928703-929435	C	T	OK	352.504	315.465	-0.160159	-0.653898	Phosphosugar-binding transcriptional regulator%2C RpiR family
XLOC_002132	XLOC_002132	Scaffold_1:963792-964314	C	T	OK	717.48	629.12	-0.189603	-0.779384	NAD(P)H oxidoreductase YRKL (EC 1.6.99.-) @ Putative NADPH-quinone reductase (modulator of drug activity B) @ Flavodoxin 2;Ontology_term
XLOC_002134	XLOC_002134	Scaffold_1:981316-982313	C	T	OK	691.115	598.812	-0.206823	-0.959453	hypothetical protein
XLOC_002142	XLOC_002142	Scaffold_1:1023917-1024223	C	T	OK	335.33	312.533	-0.101576	-0.312001	FIG01226427: hypothetical protein
XLOC_002143	XLOC_002143	Scaffold_1:1024307-1025066	C	T	OK	177.056	157.773	-0.166352	-0.59855	Arginine/ornithine antiporter ArcD
XLOC_002144	XLOC_002144	Scaffold_1:1035162-1035324	C	T	OK	822.099	406.207	-1.0171	-1.76259	hypothetical protein
XLOC_002147	XLOC_002147	Scaffold_1:1054923-1055097	C	T	OK	1736.46	1202.57	-0.53003	-1.29048	YqgW
XLOC_002148	XLOC_002148	Scaffold_1:1055926-1056172	C	T	OK	757.863	633.13	-0.259436	-0.836049	FIG00673235: hypothetical protein
XLOC_002152	XLOC_002152	Scaffold_1:1065123-1065465	C	T	OK	308.854	237.346	-0.379937	-1.22166	SinR%2C regulator of post-exponential-phase responses genes (competence and sporulation)
XLOC_002156	XLOC_002156	Scaffold_1:1076363-1076750	C	T	OK	339.601	291.571	-0.219992	-0.730418	Rhodanese-like domain protein
XLOC_002157	XLOC_002157	Scaffold_1:1078419-1079678	C	T	OK	153.207	113.184	-0.436815	-0.51087	lysophospholipase-like family protein
XLOC_002164	XLOC_002164	Scaffold_1:1126312-1127137	C	T	OK	248.419	227.613	-0.126195	-0.493084	Inner membrane protein translocase component YidC%2C OxaA protein
XLOC_002169	XLOC_002169	Scaffold_1:1145077-1146097	C	T	OK	485.316	447.271	-0.117774	-0.541595	NADPH dehydrogenase (EC 1.6.99.1);Ontology_term
XLOC_002173	XLOC_002173	Scaffold_1:1163803-1164376	C	T	OK	719.652	608.908	-0.241077	-1.02019	hypothetical protein
XLOC_002175	XLOC_002175	Scaffold_1:1206535-1207774	C	T	OK	332.262	298.39	-0.155125	-0.705708	Multidrug resistance protein B
XLOC_002176	XLOC_002176	Scaffold_1:1207858-1208071	C	T	OK	767.083	599.23	-0.356272	-1.0212	unknown
XLOC_002179	XLOC_002179	Scaffold_1:1212210-1213835	C	T	OK	573.981	506.868	-0.179395	-0.791989	Dipeptide transport ATP-binding protein DppF (TC 3.A.1.5.2)
XLOC_002181	XLOC_002181	Scaffold_1:1217762-1218389	C	T	OK	378.415	351.054	-0.108275	-0.421434	Lipase precursor (EC 3.1.1.3);Ontology_term
XLOC_002182	XLOC_002182	Scaffold_1:1220302-1220503	C	T	OK	168.827	63.2841	-1.41563	-2.21252	FIG01225935: hypothetical protein
XLOC_002184	XLOC_002184	Scaffold_1:1222569-1223490	C	T	OK	365.529	335.784	-0.122454	-0.528496	Oxidoreductase%2C aldo/keto reductase family protein
XLOC_002196	XLOC_002196	Scaffold_1:1279553-1281131	C	T	OK	252.361	233.813	-0.110138	-0.499618	D-3-phosphoglycerate dehydrogenase (EC 1.1.1.95);Ontology_term
XLOC_002197	XLOC_002197	Scaffold_1:1281195-1281345	C	T	OK	326.09	223.927	-0.542241	-0.439096	hypothetical protein
XLOC_002200	XLOC_002200	Scaffold_1:1299318-1299450	C	T	OK	1351.41	651.029	-1.05367	-1.07942	hypothetical protein
XLOC_002204	XLOC_002204	Scaffold_1:1353120-1353234	C	T	OK	6200.45	1270.27	-2.28724	-1.16128	hypothetical protein
XLOC_002205	XLOC_002205	Scaffold_1:1354103-1354313	C	T	OK	1041.5	948.538	-0.134882	-0.393417	FIG01225233: hypothetical protein
XLOC_002206	XLOC_002206	Scaffold_1:1354947-1355367	C	T	OK	358.082	317.797	-0.172184	-0.59009	unknown
XLOC_002207	XLOC_002207	Scaffold_1:1361831-1363492	C	T	OK	825.658	629.108	-0.392237	-0.716132	FIG001721: Predicted N6-adenine-specific DNA methylase
XLOC_002208	XLOC_002208	Scaffold_1:1378357-1378504	C	T	OK	347.04	320.295	-0.1157	-0.113314	hypothetical protein
XLOC_002210	XLOC_002210	Scaffold_1:1380630-1380897	C	T	OK	588.324	529.079	-0.153127	-0.498598	unknown
XLOC_002211	XLOC_002211	Scaffold_1:1381294-1381495	C	T	OK	197.366	129.528	-0.607615	-1.07073	Cold shock protein CspD
XLOC_002214	XLOC_002214	Scaffold_1:1395307-1395949	C	T	OK	411.196	322.383	-0.351051	-1.40476	COG1272: Predicted membrane protein hemolysin III homolog
XLOC_002217	XLOC_002217	Scaffold_1:1405620-1405872	C	T	OK	162.072	100.527	-0.689044	-1.43657	FIG01230744: hypothetical protein
XLOC_002220	XLOC_002220	Scaffold_1:1409022-1415370	C	T	OK	215.631	200.234	-0.106875	-0.00698466	FIG01240677: hypothetical protein
XLOC_002222	XLOC_002222	Scaffold_1:1417629-1418437	C	T	OK	1020.65	185.44	-2.46045	-0.379364	IG hypothetical 18022
XLOC_002223	XLOC_002223	Scaffold_1:1419863-1419995	C	T	OK	2147.59	925.014	-1.21517	-1.27617	hypothetical protein
XLOC_002226	XLOC_002226	Scaffold_1:1423759-1424014	C	T	OK	1236.93	1097.45	-0.172607	-0.594469	unknown
XLOC_002228	XLOC_002228	Scaffold_1:1426420-1428144	C	T	OK	532.947	489.713	-0.122055	-0.348484	Acetate permease ActP (cation/acetate symporter)
XLOC_002230	XLOC_002230	Scaffold_1:1431359-1432058	C	T	OK	727.736	661.549	-0.137567	-0.618571	Extracellular endoglucanase
XLOC_002234	XLOC_002234	Scaffold_1:1447126-1448107	C	T	OK	490.926	420.524	-0.223317	-1.02533	Sodium-dependent transporter
XLOC_002235	XLOC_002235	Scaffold_1:1449716-1450417	C	T	OK	261.028	227.209	-0.200181	-0.694577	hypothetical protein
XLOC_002237	XLOC_002237	Scaffold_1:1455073-1456306	C	T	OK	545.624	489.367	-0.156989	-0.740471	FIG01242918: hypothetical protein
XLOC_002239	XLOC_002239	Scaffold_1:1464362-1464878	C	T	OK	263.643	239.994	-0.135589	-0.470884	DinB
XLOC_002240	XLOC_002240	Scaffold_1:1465001-1465457	C	T	OK	575.698	473.453	-0.28209	-1.06585	Integral membrane protein
XLOC_002246	XLOC_002246	Scaffold_1:1472041-1472545	C	T	OK	237.547	208.886	-0.185496	-0.642448	unknown
XLOC_002248	XLOC_002248	Scaffold_1:1477087-1477939	C	T	OK	295.558	258.25	-0.194675	-0.798412	FIG01245337: hypothetical protein
XLOC_002249	XLOC_002249	Scaffold_1:1478035-1478473	C	T	OK	416.07	377.735	-0.139453	-0.502257	unknown
XLOC_002253	XLOC_002253	Scaffold_1:1480449-1480632	C	T	OK	120.138	26.6806	-2.17082	-1.81774	hypothetical protein
XLOC_002256	XLOC_002256	Scaffold_1:1493241-1493418	C	T	OK	308.184	180.123	-0.77481	-1.13542	YjfB
XLOC_002264	XLOC_002264	Scaffold_1:1520841-1522170	C	T	OK	597.577	542.519	-0.139451	-0.660548	alkaline serine protease
XLOC_002268	XLOC_002268	Scaffold_1:1537734-1539159	C	T	OK	591.077	541.394	-0.126669	-0.60043	drug resistance transporter%2C EmrB/QacA family
XLOC_002269	XLOC_002269	Scaffold_1:1539597-1542192	C	T	OK	518.587	463.222	-0.162885	-0.786228	Phosphoenolpyruvate synthase (EC 2.7.9.2);Ontology_term
XLOC_002273	XLOC_002273	Scaffold_1:1552917-1553820	C	T	OK	279.095	248.573	-0.167084	-0.694409	GltC%2C transcription activator of glutamate synthase operon
XLOC_002279	XLOC_002279	Scaffold_1:1624119-1624845	C	T	OK	467.527	434.875	-0.104451	-0.449314	FIG01250830: hypothetical protein
XLOC_002283	XLOC_002283	Scaffold_1:1658865-1660254	C	T	OK	330.918	308.23	-0.102466	-0.464504	Transcriptional regulator%2C GntR family domain / Aspartate aminotransferase (EC 2.6.1.1);Ontology_term
XLOC_002284	XLOC_002284	Scaffold_1:1669382-1669631	C	T	OK	447.189	355.579	-0.330716	-0.970188	hypothetical protein
XLOC_002285	XLOC_002285	Scaffold_1:1669657-1669915	C	T	OK	106.634	74.4557	-0.518208	-1.01721	FIG01243198: hypothetical protein
XLOC_002288	XLOC_002288	Scaffold_1:1673281-1675636	C	T	OK	554.227	496.895	-0.157536	-0.763427	Nitric-oxide reductase (EC 1.7.99.7)%2C quinol-dependent;Ontology_term
XLOC_002289	XLOC_002289	Scaffold_1:1675791-1676460	C	T	OK	311.303	283.688	-0.134016	-0.52454	transcriptional regulator%2C Crp/Fnr family
XLOC_002290	XLOC_002290	Scaffold_1:1676503-1676743	C	T	OK	79.4925	65.6183	-0.27672	-0.519288	FIG01252174: hypothetical protein
XLOC_002291	XLOC_002291	Scaffold_1:1679053-1679776	C	T	OK	451.746	418.482	-0.110348	-0.472211	membrane protein%2C putative
XLOC_002294	XLOC_002294	Scaffold_1:1693665-1693797	C	T	OK	448.266	323.664	-0.469857	-0.325319	hypothetical protein
XLOC_002295	XLOC_002295	Scaffold_1:1693800-1695207	C	T	OK	513.583	469.673	-0.128941	-0.604317	Arabinose-proton symporter
XLOC_002296	XLOC_002296	Scaffold_1:1695488-1696913	C	T	OK	337.652	307.434	-0.135261	-0.611208	L-arabinose isomerase (EC 5.3.1.4);Ontology_term
XLOC_002297	XLOC_002297	Scaffold_1:1696956-1697652	C	T	OK	414.786	344.092	-0.269575	-1.12642	L-ribulose-5-phosphate 4-epimerase (EC 5.1.3.4);Ontology_term
XLOC_002304	XLOC_002304	Scaffold_1:1709673-1710392	C	T	OK	500.496	391.655	-0.353775	-1.08393	FIG01227614: hypothetical protein
XLOC_002306	XLOC_002306	Scaffold_1:1710758-1710902	C	T	OK	2242.05	1384.09	-0.695877	-1.19047	hypothetical protein
XLOC_002310	XLOC_002310	Scaffold_1:1716251-1716737	C	T	OK	178.493	163.429	-0.127202	-0.415822	FIG01230056: hypothetical protein
XLOC_002318	XLOC_002318	Scaffold_1:1722493-1722805	C	T	OK	531.572	418.002	-0.346755	-1.1534	ABC transport protein%2C sugar-binding component yneA
XLOC_002321	XLOC_002321	Scaffold_1:1724500-1725987	C	T	OK	675.253	604.835	-0.158887	-0.71984	Thymidylate synthase (EC 2.1.1.45);Ontology_term
XLOC_002322	XLOC_002322	Scaffold_1:1726107-1727074	C	T	OK	722.05	549.134	-0.394941	-0.257245	FIG01229675: hypothetical protein
XLOC_002323	XLOC_002323	Scaffold_1:1727384-1728047	C	T	OK	417.755	387.584	-0.108145	-0.45508	Trp repressor binding protein%2C putative
XLOC_002326	XLOC_002326	Scaffold_1:1730069-1730525	C	T	OK	302.41	257.365	-0.232688	-0.819577	Transcriptional regulator%2C MarR family
XLOC_002327	XLOC_002327	Scaffold_1:1730740-1731346	C	T	OK	515.409	427.206	-0.270785	-1.08701	transcriptional regulator%2C TetR family
XLOC_002335	XLOC_002335	Scaffold_1:1736943-1737276	C	T	OK	343.394	308.795	-0.153217	-0.502554	Quaternary ammonium compound-resistance protein SugE
XLOC_002337	XLOC_002337	Scaffold_1:1739474-1739648	C	T	OK	496.211	381.833	-0.378013	-0.671528	FIG01242090: hypothetical protein
XLOC_002343	XLOC_002343	Scaffold_1:1742860-1743088	C	T	OK	460.766	382.414	-0.268899	-0.688016	FIG01252901: hypothetical protein
XLOC_002345	XLOC_002345	Scaffold_1:1745208-1746432	C	T	OK	486.65	397.503	-0.291919	-1.33563	FIG00672857: hypothetical protein
XLOC_002346	XLOC_002346	Scaffold_1:1746448-1746937	C	T	OK	203.148	172.301	-0.237599	-0.804708	TrkA C-terminal domain protein
XLOC_002348	XLOC_002348	Scaffold_1:1749988-1751425	C	T	OK	240.06	206.605	-0.216525	-0.910455	FIG01233583: hypothetical protein
XLOC_002350	XLOC_002350	Scaffold_1:1752970-1753174	C	T	OK	135.678	53.8465	-1.33327	-1.89895	FIG01242977: hypothetical protein
XLOC_002354	XLOC_002354	Scaffold_1:1755750-1757085	C	T	OK	337.475	303.596	-0.152626	-0.693035	Glutamine synthetase type I (EC 6.3.1.2);Ontology_term
XLOC_002356	XLOC_002356	Scaffold_1:1757651-1758917	C	T	OK	540.52	495.852	-0.124436	-0.586786	Aluminum resistance protein
XLOC_002359	XLOC_002359	Scaffold_1:1762233-1762389	C	T	OK	104.293	30.6758	-1.76547	-0.893007	hypothetical protein
XLOC_002360	XLOC_002360	Scaffold_1:1762863-1763562	C	T	OK	304.552	276.244	-0.140745	-0.536539	hypothetical protein
XLOC_002364	XLOC_002364	Scaffold_1:1765070-1765763	C	T	OK	569.07	525.236	-0.11564	-0.502042	Nickel transporter UreH
XLOC_002367	XLOC_002367	Scaffold_1:1767286-1768418	C	T	OK	852.718	756.055	-0.173578	-0.66969	Urease accessory protein UreF
XLOC_002369	XLOC_002369	Scaffold_1:1770485-1770788	C	T	OK	286.123	252.12	-0.182525	-0.579914	Urease gamma subunit (EC 3.5.1.5);Ontology_term
XLOC_002374	XLOC_002374	Scaffold_1:1777159-1777594	C	T	OK	920.55	746.325	-0.302691	-1.22261	hypothetical protein
XLOC_002376	XLOC_002376	Scaffold_1:1783106-1784456	C	T	OK	577.291	516.197	-0.161377	-0.759644	Cytosine permease
XLOC_002379	XLOC_002379	Scaffold_1:1785719-1785923	C	T	OK	82.0576	62.0284	-0.403707	-0.571257	FIG01247892: hypothetical protein
XLOC_002383	XLOC_002383	Scaffold_1:1790320-1790785	C	T	OK	392.636	335.937	-0.225001	-0.825927	Transcriptional regulator%2C FUR family
XLOC_002387	XLOC_002387	Scaffold_1:1796767-1796980	C	T	OK	162.438	136.638	-0.249532	-0.465767	unknown
XLOC_002390	XLOC_002390	Scaffold_1:1798602-1799347	C	T	OK	837.951	691.068	-0.278037	-1.0429	hypothetical protein
XLOC_002393	XLOC_002393	Scaffold_1:1801409-1802255	C	T	OK	462.543	424.071	-0.12528	-0.555826	FIG01239983: hypothetical protein
XLOC_002394	XLOC_002394	Scaffold_1:1802278-1802695	C	T	OK	564.784	451.289	-0.323647	-1.19294	Uncharacterized protein yesE
XLOC_002399	XLOC_002399	Scaffold_1:1811153-1811660	C	T	OK	297.86	266.286	-0.161658	-0.587142	FIG00629090: hypothetical protein
XLOC_002408	XLOC_002408	Scaffold_1:1821501-1823286	C	T	OK	278.466	254.566	-0.129458	-0.594429	Putative toxin component near putative ESAT-related proteins%2C repetitive / Repetitive hypothetical protein near ESAT cluster%2C SA0282 homolog
XLOC_002409	XLOC_002409	Scaffold_1:1823518-1824773	C	T	OK	1810.1	1531	-0.241601	-0.0891	hypothetical protein
XLOC_002410	XLOC_002410	Scaffold_1:1826792-1827074	C	T	OK	282.844	208.112	-0.44265	-1.22089	FIG01233439: hypothetical protein
XLOC_002425	XLOC_002425	Scaffold_1:1844695-1845598	C	T	OK	309.554	279.393	-0.147898	-0.620315	Transcriptional regulator in cluster with unspecified monosaccharide ABC transport system
XLOC_002428	XLOC_002428	Scaffold_1:1846654-1846912	C	T	OK	84.541	78.2788	-0.111028	-0.234226	FIG007042: hypothetical protein
XLOC_002447	XLOC_002447	Scaffold_1:1875754-1876939	C	T	OK	398.272	369.288	-0.109009	-0.503829	Endo-1%2C4-beta-mannosidase
XLOC_002449	XLOC_002449	Scaffold_1:1878822-1880976	C	T	OK	451.661	412.085	-0.132302	-0.634228	Exoglucanase II precursor (EC 3.2.1.91);Ontology_term
XLOC_002456	XLOC_002456	Scaffold_1:1892883-1893666	C	T	OK	446.072	412.308	-0.113554	-0.496125	Undecaprenyl diphosphate synthase (EC 2.5.1.31);Ontology_term
XLOC_002472	XLOC_002472	Scaffold_1:1910796-1911159	C	T	OK	176.612	139.052	-0.344961	-1.04443	Chemotaxis regulator - transmits chemoreceptor signals to flagelllar motor components CheY
XLOC_002475	XLOC_002475	Scaffold_1:1914031-1914832	C	T	OK	490.477	413.229	-0.247246	-1.09576	Flagellar basal-body rod protein FlgG
XLOC_002482	XLOC_002482	Scaffold_1:1922861-1923703	C	T	OK	776.751	719.635	-0.110187	-0.421207	Flagellar basal-body rod protein FlgC
XLOC_002483	XLOC_002483	Scaffold_1:1924054-1924834	C	T	OK	343.721	317.609	-0.113988	-0.466343	GTP-sensing transcriptional pleiotropic repressor codY
XLOC_002486	XLOC_002486	Scaffold_1:1926851-1927769	C	T	OK	379.501	345.105	-0.137069	-0.587193	Site-specific tyrosine recombinase
XLOC_002520	XLOC_002520	Scaffold_1:1971774-1971975	C	T	OK	111.938	72.1969	-0.632691	-0.796189	DNA-directed RNA polymerase omega subunit (EC 2.7.7.6);Ontology_term
XLOC_002552	XLOC_002552	Scaffold_1:2017221-2017410	C	T	OK	97.024	83.4076	-0.218163	-0.28909	hypothetical protein
XLOC_002565	XLOC_002565	Scaffold_1:2034481-2034835	C	T	OK	526.535	482.67	-0.125491	-0.432949	Cell division protein FtsL
XLOC_002566	XLOC_002566	Scaffold_1:2034866-2035805	C	T	OK	357.334	317.667	-0.169754	-0.731073	rRNA small subunit methyltransferase H
XLOC_002567	XLOC_002567	Scaffold_1:2035871-2036303	C	T	OK	290.5	244.204	-0.250451	-0.846699	Cell division protein MraZ
XLOC_002570	XLOC_002570	Scaffold_1:2039709-2040315	C	T	OK	221.989	203.573	-0.124942	-0.449632	Prespore specific transcriptional activator RsfA
XLOC_002573	XLOC_002573	Scaffold_1:2045237-2046291	C	T	OK	714.317	617.936	-0.209108	-0.872938	Phosphopantetheine adenylyltransferase (EC 2.7.7.3);Ontology_term
XLOC_002574	XLOC_002574	Scaffold_1:2046582-2046855	C	T	OK	362.22	277.624	-0.383734	-1.18022	hypothetical Cytosolic Protein
XLOC_002575	XLOC_002575	Scaffold_1:2046925-2047375	C	T	OK	260.963	228.489	-0.191722	-0.65962	ComK regulator
XLOC_002576	XLOC_002576	Scaffold_1:2047654-2047894	C	T	OK	475.926	386.713	-0.299474	-0.919621	BH2600 unknown conserved protein in B. subtilis
XLOC_002582	XLOC_002582	Scaffold_1:2051967-2054459	C	T	OK	1165.48	1079.24	-0.110915	-0.404498	Cytochrome c oxidase polypeptide III (EC 1.9.3.1);Ontology_term
XLOC_002587	XLOC_002587	Scaffold_1:2063224-2063506	C	T	OK	458.839	419.006	-0.131019	-0.407664	FIG00774243: hypothetical protein YlaN
XLOC_002594	XLOC_002594	Scaffold_1:2075186-2077183	C	T	OK	326.763	275.01	-0.248759	-0.27166	Arginine decarboxylase (EC 4.1.1.19);Ontology_term
XLOC_002596	XLOC_002596	Scaffold_1:2077454-2077571	C	T	OK	1577.95	811.071	-0.960153	-0.445803	hypothetical protein
XLOC_002598	XLOC_002598	Scaffold_1:2079610-2080903	C	T	OK	329.84	302.577	-0.124463	-0.553951	Dihydrolipoamide acetyltransferase component of pyruvate dehydrogenase complex (EC 2.3.1.12);Ontology_term
XLOC_002599	XLOC_002599	Scaffold_1:2081062-2082040	C	T	OK	349.61	312.296	-0.162836	-0.709543	Pyruvate dehydrogenase E1 component beta subunit (EC 1.2.4.1);Ontology_term
XLOC_002600	XLOC_002600	Scaffold_1:2082043-2083159	C	T	OK	323.87	299.241	-0.11411	-0.492218	Pyruvate dehydrogenase E1 component alpha subunit (EC 1.2.4.1);Ontology_term
XLOC_002607	XLOC_002607	Scaffold_1:2095759-2096134	C	T	OK	168.434	138.732	-0.279882	-0.861359	FIG01239685: hypothetical protein
XLOC_002610	XLOC_002610	Scaffold_1:2099276-2101175	C	T	OK	401.984	358.136	-0.16663	-0.78536	PTS system%2C fructose-specific IIA component (EC 2.7.1.69) / PTS system%2C fructose-specific IIB component (EC 2.7.1.69) / PTS system%2C fructose-specific IIC component (EC 2.7.1.69);Ontology_term
XLOC_002613	XLOC_002613	Scaffold_1:2106266-2106962	C	T	OK	641.715	560.009	-0.196484	-0.868704	hypothetical protein
XLOC_002620	XLOC_002620	Scaffold_1:2117954-2118413	C	T	OK	188.074	168.636	-0.15739	-0.528054	FIG01225483: hypothetical protein
XLOC_002621	XLOC_002621	Scaffold_1:2118502-2119045	C	T	OK	429.235	343.497	-0.321472	-1.21419	Alkyl hydroperoxide reductase subunit C-like protein
XLOC_002629	XLOC_002629	Scaffold_1:2125276-2125456	C	T	OK	338.044	210.272	-0.684955	-1.09975	FIG01227021: hypothetical protein
XLOC_002630	XLOC_002630	Scaffold_1:2125594-2126131	C	T	OK	270.793	243.977	-0.150443	-0.541761	DUF458 domain-containing protein
XLOC_002631	XLOC_002631	Scaffold_1:2126170-2126320	C	T	OK	352.676	159.696	-1.14301	-0.848801	hypothetical protein
XLOC_002632	XLOC_002632	Scaffold_1:2126331-2126574	C	T	OK	45.7484	30.8916	-0.566505	-0.850327	FIG01228827: hypothetical protein
XLOC_002637	XLOC_002637	Scaffold_1:2133521-2134439	C	T	OK	381.155	325.077	-0.229598	-0.986512	Chemotaxis protein CheV (EC 2.7.3.-);Ontology_term
XLOC_002646	XLOC_002646	Scaffold_1:2149072-2149306	C	T	OK	246.657	157.316	-0.648839	-1.54587	Transcriptional regulator splA
XLOC_002650	XLOC_002650	Scaffold_1:2153831-2154677	C	T	OK	159.399	148.228	-0.104826	-0.383069	Beta-glucoside bgl operon antiterminator%2C BglG family
XLOC_002652	XLOC_002652	Scaffold_1:2155997-2156723	C	T	OK	387.818	338.259	-0.19725	-0.810389	necrosis and ethylene inducing protein
XLOC_002656	XLOC_002656	Scaffold_1:2160623-2160767	C	T	OK	152.698	57.0231	-1.42106	-0.697412	hypothetical protein
XLOC_002657	XLOC_002657	Scaffold_1:2160866-2161358	C	T	OK	253.704	225.549	-0.169705	-0.583692	Sporulation thiol-disulfide oxidoreductase StoA precursor (Stage IV sporulation protein H)
XLOC_002669	XLOC_002669	Scaffold_1:2175913-2176951	C	T	OK	534.139	473.707	-0.173221	-0.804865	membrane protein%2C putative
XLOC_002678	XLOC_002678	Scaffold_1:2197032-2197427	C	T	OK	604.806	503.372	-0.264846	-0.666128	unknown
XLOC_002682	XLOC_002682	Scaffold_1:2203179-2205023	C	T	OK	794.564	732.052	-0.118217	-0.544283	FIG01228869: hypothetical protein
XLOC_002685	XLOC_002685	Scaffold_1:2211821-2212283	C	T	OK	324.129	294.948	-0.136106	-0.488959	Transcriptional regulator%2C MarR family
XLOC_002690	XLOC_002690	Scaffold_1:2215857-2216013	C	T	OK	642.568	397.202	-0.693977	-0.95739	FIG01233221: hypothetical protein
XLOC_002692	XLOC_002692	Scaffold_1:2222691-2223354	C	T	OK	212.799	196.266	-0.116686	-0.418431	FIG01236055: hypothetical protein
XLOC_002694	XLOC_002694	Scaffold_1:2224493-2224916	C	T	OK	225.415	188.317	-0.259423	-0.865325	Organic hydroperoxide resistance protein
XLOC_002712	XLOC_002712	Scaffold_1:2244364-2245324	C	T	OK	491.07	455.225	-0.109351	-0.5015	Oligopeptide transport system permease protein OppC (TC 3.A.1.5.1)
XLOC_002731	XLOC_002731	Scaffold_1:2274314-2275214	C	T	OK	432.561	398.207	-0.119385	-0.531373	Predicted rhamnose oligosaccharide ABC transport system%2C permease component 2
XLOC_002748	XLOC_002748	Scaffold_1:2303188-2303326	C	T	OK	374.268	273.564	-0.452192	-0.313088	XkdN2
XLOC_002764	XLOC_002764	Scaffold_1:2318232-2318880	C	T	OK	562.063	511.499	-0.136	-0.612399	phage-related protein
XLOC_002769	XLOC_002769	Scaffold_1:2324423-2325296	C	T	OK	749.401	656.351	-0.19127	-0.886263	Permease of the drug/metabolite transporter (DMT) superfamily
XLOC_002782	XLOC_002782	Scaffold_1:2355552-2355810	C	T	OK	245.473	201.433	-0.285269	-0.723611	FIG01228645: hypothetical protein
XLOC_002786	XLOC_002786	Scaffold_1:2356643-2357000	C	T	OK	148.487	135.631	-0.13065	-0.407587	Integral membrane protein
XLOC_002801	XLOC_002801	Scaffold_1:2383330-2384938	C	T	OK	3252.32	2406.71	-0.434403	-0.0637109	Tricarboxylate transport protein TctB
XLOC_002803	XLOC_002803	Scaffold_1:2386667-2387306	C	T	OK	212.698	186.767	-0.18757	-0.669907	Negative regulator of genetic competence MecA
XLOC_002824	XLOC_002824	Scaffold_1:2411339-2411525	C	T	OK	141.123	127.07	-0.151331	-0.189423	Possible repressor of comG operon
XLOC_002834	XLOC_002834	Scaffold_1:2425401-2425710	C	T	OK	420.222	380.338	-0.143871	-0.475335	PaaD-like protein (DUF59) involved in Fe-S cluster assembly
XLOC_002844	XLOC_002844	Scaffold_1:2454217-2456534	C	T	OK	881.151	708.017	-0.315606	-0.0725478	hypothetical protein
XLOC_002870	XLOC_002870	Scaffold_1:2506510-2506856	C	T	OK	340.232	312.962	-0.120531	-0.314903	hypothetical protein
XLOC_002874	XLOC_002874	Scaffold_1:2513041-2514091	C	T	OK	382.208	350.842	-0.123537	-0.54709	Ureidoglycolate dehydrogenase (EC 1.1.1.154);Ontology_term
XLOC_002875	XLOC_002875	Scaffold_1:2514118-2515147	C	T	OK	669.354	570.72	-0.229986	-1.07088	Ureidoglycolate dehydrogenase (EC 1.1.1.154);Ontology_term
XLOC_002876	XLOC_002876	Scaffold_1:2515162-2515951	C	T	OK	238.514	219.225	-0.121662	-0.454557	Ureidoglycine aminohydrolase
XLOC_002879	XLOC_002879	Scaffold_1:2517802-2519167	C	T	OK	428.673	377.423	-0.183698	-0.854505	Allantoinase (EC 3.5.2.5);Ontology_term
XLOC_002893	XLOC_002893	Scaffold_1:2544838-2545573	C	T	OK	636.673	588.928	-0.112461	-0.502632	Metal-dependent hydrolases of the beta-lactamase superfamily I%3B PhnP protein
XLOC_002905	XLOC_002905	Scaffold_1:2572328-2572562	C	T	OK	246.315	211.717	-0.218366	-0.553613	FIG01233745: hypothetical protein
XLOC_002906	XLOC_002906	Scaffold_1:2572630-2573575	C	T	OK	290.718	256.309	-0.181735	-0.754708	3'->5' exoribonuclease Bsu YhaM
XLOC_002915	XLOC_002915	Scaffold_1:2588270-2588624	C	T	OK	243.386	205.152	-0.246552	-0.771809	Hypothetical protein SAV1845
XLOC_002924	XLOC_002924	Scaffold_1:2614589-2616401	C	T	OK	59.8059	35.5007	-0.752441	-0.0527645	Glycerophosphoryl diester phosphodiesterase (EC 3.1.4.46);Ontology_term
XLOC_002931	XLOC_002931	Scaffold_1:2625948-2626631	C	T	OK	196.433	37.3164	-2.39616	-0.321317	Mannose-6-phosphate isomerase (EC 5.3.1.8);Ontology_term
XLOC_002936	XLOC_002936	Scaffold_1:2637787-2638742	C	T	OK	372.254	346.033	-0.105374	-0.458058	hypothetical protein
XLOC_002938	XLOC_002938	Scaffold_1:2640010-2641102	C	T	OK	494.554	452.588	-0.127927	-0.591784	Citrate synthase (si) (EC 2.3.3.1);Ontology_term
XLOC_002944	XLOC_002944	Scaffold_1:2647605-2648124	C	T	OK	226.339	210.666	-0.103524	-0.357792	Azoreductase
XLOC_002945	XLOC_002945	Scaffold_1:2648128-2649915	C	T	OK	1121.59	1034.14	-0.11711	-0.521767	DNA-binding response regulator
XLOC_002946	XLOC_002946	Scaffold_1:2650033-2650231	C	T	OK	137.156	118.106	-0.215734	-0.355819	transcriptional regulator
XLOC_002952	XLOC_002952	Scaffold_1:2657165-2657723	C	T	OK	689.855	594.55	-0.214495	-0.891797	Glycerol uptake operon antiterminator regulatory protein
XLOC_002953	XLOC_002953	Scaffold_1:2658953-2659865	C	T	OK	514.706	458.983	-0.165309	-0.750147	FIG01237974: hypothetical protein
XLOC_002954	XLOC_002954	Scaffold_1:2659879-2660059	C	T	OK	264.658	80.5903	-1.71545	-1.92299	hypothetical protein
XLOC_002955	XLOC_002955	Scaffold_1:2660572-2661373	C	T	OK	423.615	391.971	-0.112006	-0.487826	Formate efflux transporter (TC 2.A.44 family)
XLOC_002959	XLOC_002959	Scaffold_1:2665945-2666371	C	T	OK	861.15	678.163	-0.344632	-1.36979	FIG01225757: hypothetical protein
XLOC_002960	XLOC_002960	Scaffold_1:2666539-2666908	C	T	OK	268.59	219.07	-0.294011	-0.957184	unknown
XLOC_002963	XLOC_002963	Scaffold_1:2674978-2676515	C	T	OK	411.188	370.467	-0.150452	-0.49723	FIG01226141: hypothetical protein
XLOC_002964	XLOC_002964	Scaffold_1:2676630-2677191	C	T	OK	356.207	329.684	-0.11163	-0.41778	Lipoprotein yhcN precursor
XLOC_002966	XLOC_002966	Scaffold_1:2681074-2681896	C	T	OK	346.591	306.458	-0.177542	-0.741894	Methionine ABC transporter substrate-binding protein
XLOC_002972	XLOC_002972	Scaffold_1:2688255-2688585	C	T	OK	151.566	127.856	-0.245426	-0.718767	FIG01232075: hypothetical protein
XLOC_002973	XLOC_002973	Scaffold_1:2688598-2689129	C	T	OK	654.427	552.307	-0.244761	-1.05349	FIG01233049: hypothetical protein
XLOC_002974	XLOC_002974	Scaffold_1:2689146-2690736	C	T	OK	307.64	282.036	-0.125361	-0.576026	Membrane component of multidrug resistance system
XLOC_002975	XLOC_002975	Scaffold_1:2690775-2691408	C	T	OK	321.593	281.46	-0.19231	-0.737464	Multidrug resistance protein [function not yet clear]
XLOC_002978	XLOC_002978	Scaffold_1:2710303-2710669	C	T	OK	198.375	162.676	-0.286225	-0.896223	hypothetical protein
XLOC_002981	XLOC_002981	Scaffold_1:2712150-2712345	C	T	OK	81.597	43.2964	-0.914269	-1.25018	hypothetical protein
XLOC_002985	XLOC_002985	Scaffold_1:2720147-2720339	C	T	OK	307.602	155.997	-0.979545	-1.67935	hypothetical protein
XLOC_002988	XLOC_002988	Scaffold_1:2728646-2729366	C	T	OK	229.352	185.632	-0.305119	-1.12931	hypothetical protein
XLOC_002990	XLOC_002990	Scaffold_1:2730231-2730704	C	T	OK	298.791	258.455	-0.209224	-0.381611	hypothetical protein
XLOC_003000	XLOC_003000	Scaffold_1:2740753-2740906	C	T	OK	186.529	160.319	-0.218457	-0.250607	hypothetical protein
XLOC_003003	XLOC_003003	Scaffold_1:2743320-2743467	C	T	OK	257.793	146.005	-0.820196	-0.60423	hypothetical protein
XLOC_003004	XLOC_003004	Scaffold_1:2744215-2744413	C	T	OK	576.602	358.192	-0.686842	-1.5381	hypothetical protein
XLOC_003007	XLOC_003007	Scaffold_1:2746439-2746640	C	T	OK	155.202	71.4347	-1.11945	-1.71278	hypothetical protein
XLOC_003019	XLOC_003019	Scaffold_1:2758761-2758959	C	T	OK	83.9818	52.6266	-0.674285	-0.79673	hypothetical protein
XLOC_003021	XLOC_003021	Scaffold_1:2770734-2771421	C	T	OK	267.878	241.432	-0.149961	-0.572269	UPF0229 protein YeaH
XLOC_003039	XLOC_003039	Scaffold_1:2793400-2796025	C	T	OK	497.022	460.559	-0.109923	-0.53148	hypothetical protein
XLOC_003040	XLOC_003040	Scaffold_1:2796429-2797755	C	T	OK	611.924	570.872	-0.100186	-0.477789	Threonyl-tRNA synthetase (EC 6.1.1.3);Ontology_term
XLOC_003041	XLOC_003041	Scaffold_1:2798844-2799063	C	T	OK	459.297	319.631	-0.523018	-1.29474	SOS-response repressor and protease LexA (EC 3.4.21.88);Ontology_term
XLOC_003042	XLOC_003042	Scaffold_1:2800776-2801898	C	T	OK	138.594	122.902	-0.173352	-0.634785	response regulator aspartate phosphatase
XLOC_003046	XLOC_003046	Scaffold_1:2805742-2806245	C	T	OK	2204.25	1954.04	-0.173824	-0.39133	hypothetical protein
XLOC_003047	XLOC_003047	Scaffold_1:2806257-2807574	C	T	OK	515.484	480.802	-0.100487	-0.47085	FIG01237626: hypothetical protein
XLOC_003054	XLOC_003054	Scaffold_1:2819952-2820396	C	T	OK	787.903	635.674	-0.309731	-1.24481	hypothetical protein
XLOC_003059	XLOC_003059	Scaffold_1:2825636-2826152	C	T	OK	1303.03	1106.04	-0.236464	-1.07491	Phage terminase-like protein%2C small subunit
XLOC_003062	XLOC_003062	Scaffold_1:2829143-2830126	C	T	OK	890.566	775.131	-0.200283	-0.832831	site-specific recombinase%2C phage integrase family
XLOC_003064	XLOC_003064	Scaffold_1:2830411-2830678	C	T	OK	388.759	339.808	-0.194156	-0.621699	hypothetical protein
XLOC_003065	XLOC_003065	Scaffold_1:2830695-2830830	C	T	OK	1671.27	832.841	-1.00483	-1.13165	hypothetical protein
XLOC_003067	XLOC_003067	Scaffold_1:2831282-2831594	C	T	OK	409.347	274.892	-0.574457	-1.89072	hypothetical protein
XLOC_003071	XLOC_003071	Scaffold_1:2832582-2832816	C	T	OK	85.1348	58.422	-0.543238	-0.894788	hypothetical protein
XLOC_003072	XLOC_003072	Scaffold_1:2832851-2833052	C	T	OK	347.835	290.509	-0.25982	-0.551573	Phage-like element PBSX protein xtrA
XLOC_003074	XLOC_003074	Scaffold_1:2833280-2833926	C	T	OK	654.303	543.504	-0.267667	-0.171129	hypothetical protein
XLOC_003077	XLOC_003077	Scaffold_1:2837611-2837887	C	T	OK	108.018	88.716	-0.283999	-0.676599	BH3547 unknown conserved protein in others
XLOC_003080	XLOC_003080	Scaffold_1:2848974-2849742	C	T	OK	379.923	323.177	-0.233386	-0.951527	Twin-arginine translocation protein TatC
XLOC_003081	XLOC_003081	Scaffold_1:2849757-2849931	C	T	OK	207.301	150.083	-0.465965	-0.659353	Twin-arginine translocation protein TatAd
XLOC_003083	XLOC_003083	Scaffold_1:2850617-2853196	C	T	OK	204.158	149.728	-0.447345	-0.13137	ABC transporter ATP-binding protein uup
XLOC_003091	XLOC_003091	Scaffold_1:2871475-2872108	C	T	OK	227.702	206.777	-0.13907	-0.497335	Sortase A%2C LPXTG specific
XLOC_003098	XLOC_003098	Scaffold_1:2891200-2891560	C	T	OK	268.079	249.912	-0.101241	-0.331722	hypothetical protein
XLOC_003099	XLOC_003099	Scaffold_1:2891676-2892422	C	T	OK	589.183	541.122	-0.122761	-0.517485	hypothetical protein
XLOC_003100	XLOC_003100	Scaffold_1:2892578-2892728	C	T	OK	243.444	111.277	-1.12943	-0.838712	hypothetical protein
XLOC_003105	XLOC_003105	Scaffold_1:2901950-2902286	C	T	OK	363.409	303.005	-0.262252	-0.860036	Transcriptional regulator%2C HxlR family
XLOC_003114	XLOC_003114	Scaffold_1:2919729-2920191	C	T	OK	369.622	309.568	-0.255796	-0.891886	Putative metallopeptidase (Zinc) SprT family
XLOC_003116	XLOC_003116	Scaffold_1:2923839-2924463	C	T	OK	593.242	548.41	-0.113365	-0.499403	hypothetical protein
XLOC_003124	XLOC_003124	Scaffold_1:2932766-2933054	C	T	OK	148.603	106.898	-0.475227	-1.21756	Programmed cell death antitoxin YdcD
XLOC_003127	XLOC_003127	Scaffold_1:2935856-2938406	C	T	OK	1719.86	1455.15	-0.241123	-0.737221	GlpG protein (membrane protein of glp regulon)
XLOC_003128	XLOC_003128	Scaffold_1:2938433-2939982	C	T	OK	623.578	559.077	-0.157524	-0.747241	DEAD-box ATP-dependent RNA helicase CshA (EC 3.6.4.13);Ontology_term
XLOC_003130	XLOC_003130	Scaffold_1:2941104-2942475	C	T	OK	467.796	435.379	-0.103607	-0.486872	UDP-N-acetylmuramoylalanyl-D-glutamyl-2%2C6-diaminopimelate--D-alanyl-D-alanine ligase (EC 6.3.2.10);Ontology_term
XLOC_003136	XLOC_003136	Scaffold_1:2949946-2950987	C	T	OK	462.183	425.009	-0.12097	-0.554781	membrane protein%2C putative
XLOC_003138	XLOC_003138	Scaffold_1:2951932-2952728	C	T	OK	473.1	427.293	-0.14692	-0.617101	Methionine transporter MetT
XLOC_003144	XLOC_003144	Scaffold_1:2970516-2970966	C	T	OK	962.713	838.29	-0.199656	-0.855702	Leucine-responsive regulatory protein%2C regulator for leucine (or lrp) regulon and high-affinity branched-chain amino acid transport system
XLOC_003147	XLOC_003147	Scaffold_1:2974249-2974672	C	T	OK	141.663	125.213	-0.178076	-0.548467	General stress protein 26
XLOC_003168	XLOC_003168	Scaffold_1:3000673-3000994	C	T	OK	78.4742	65.9806	-0.250178	-0.658112	Nitrite reductase [NAD(P)H] small subunit (EC 1.7.1.4);Ontology_term
XLOC_003190	XLOC_003190	Scaffold_1:3066792-3067248	C	T	OK	334.869	293.42	-0.190627	-0.674837	Hydroxyaromatic non-oxidative decarboxylase protein D (EC 4.1.1.-);Ontology_term
XLOC_003191	XLOC_003191	Scaffold_1:3067263-3067491	C	T	OK	337.321	273.151	-0.304425	-0.774408	Hydroxyaromatic non-oxidative decarboxylase protein D (EC 4.1.1.-);Ontology_term
XLOC_003200	XLOC_003200	Scaffold_1:3084022-3084337	C	T	OK	253.725	214.993	-0.238973	-0.733418	Transcriptional regulator%2C AraC family
XLOC_003215	XLOC_003215	Scaffold_1:3121708-3122469	C	T	OK	641.754	583.195	-0.138043	-0.507154	FIG01239815: hypothetical protein
XLOC_003232	XLOC_003232	Scaffold_1:3144275-3144497	C	T	OK	92.6114	80.0723	-0.209886	-0.403319	pXO1-135
XLOC_003246	XLOC_003246	Scaffold_1:3163121-3165203	C	T	OK	563.698	517.817	-0.122481	-0.591948	Chitodextrinase precursor (EC 3.2.1.14);Ontology_term
XLOC_003256	XLOC_003256	Scaffold_1:3193622-3194393	C	T	OK	502.893	457.757	-0.135672	-0.599094	Lantibiotic transport permease protein
XLOC_003260	XLOC_003260	Scaffold_1:3198595-3198757	C	T	OK	1061.44	593.447	-0.838833	-1.63684	unknown
XLOC_003262	XLOC_003262	Scaffold_1:3200045-3200225	C	T	OK	43.9354	38.9938	-0.17214	-0.13808	FIG01245856: hypothetical protein
XLOC_003265	XLOC_003265	Scaffold_1:3202198-3203026	C	T	OK	512.208	435.539	-0.23393	-1.04922	FIG01242211: hypothetical protein
XLOC_003278	XLOC_003278	Scaffold_1:3217120-3217771	C	T	OK	119.192	107.483	-0.149181	-0.505912	FIG01227307: hypothetical protein
XLOC_003291	XLOC_003291	Scaffold_1:3239037-3239190	C	T	OK	156.66	44.9458	-1.80138	-0.91117	hypothetical protein
XLOC_003297	XLOC_003297	Scaffold_1:3247349-3248300	C	T	OK	530.809	494.646	-0.101797	-0.474226	unnamed protein product
XLOC_003304	XLOC_003304	Scaffold_1:3265075-3265318	C	T	OK	601.829	488.651	-0.30055	-0.944952	Oxygen-insensitive NAD(P)H nitroreductase (EC 1.-.-.-) / Dihydropteridine reductase (EC 1.5.1.34);Ontology_term
XLOC_003306	XLOC_003306	Scaffold_1:3271015-3271207	C	T	OK	118.901	76.6961	-0.63253	-0.915521	unknown
XLOC_003307	XLOC_003307	Scaffold_1:3271223-3271472	C	T	OK	260.685	218.291	-0.256055	-0.6449	sporulation-specific SASP protein
XLOC_003312	XLOC_003312	Scaffold_1:3276759-3277626	C	T	OK	501.417	448.636	-0.160465	-0.722659	FIG01248797: hypothetical protein
XLOC_003315	XLOC_003315	Scaffold_1:3279128-3280268	C	T	OK	412.727	376.531	-0.132421	-0.594759	hypothetical protein
XLOC_003317	XLOC_003317	Scaffold_1:3280515-3280935	C	T	OK	200.694	182.032	-0.140803	-0.464213	FIG01238585: hypothetical protein
XLOC_003318	XLOC_003318	Scaffold_1:3281008-3281653	C	T	OK	411.842	331.955	-0.311104	-1.2158	YwbO
XLOC_003322	XLOC_003322	Scaffold_1:3288113-3291191	C	T	OK	184.992	170.493	-0.117753	-0.536164	Lanthionine biosynthesis protein LanB
XLOC_003325	XLOC_003325	Scaffold_1:3297010-3298195	C	T	OK	877.219	714.859	-0.295279	-1.41124	Chloramphenicol resistance protein
XLOC_003326	XLOC_003326	Scaffold_1:3298333-3298636	C	T	OK	442.67	341.913	-0.372603	-1.19171	Transcriptional regulator%2C ArsR family
XLOC_003329	XLOC_003329	Scaffold_1:3303321-3305124	C	T	OK	404.55	376.248	-0.104634	-0.49209	Glucosamine--fructose-6-phosphate aminotransferase [isomerizing] (EC 2.6.1.16);Ontology_term
XLOC_003331	XLOC_003331	Scaffold_1:3305565-3309063	C	T	OK	1256.78	1155.52	-0.121188	-0.557197	Phosphoglucosamine mutase (EC 5.4.2.10);Ontology_term
XLOC_003338	XLOC_003338	Scaffold_1:3323339-3323561	C	T	OK	382.849	323.869	-0.241363	-0.614024	FIG01246496: hypothetical protein
XLOC_003341	XLOC_003341	Scaffold_1:3328170-3328728	C	T	OK	433.191	376.131	-0.203769	-0.796337	FIG01243967: hypothetical protein
XLOC_003342	XLOC_003342	Scaffold_1:3328834-3329830	C	T	OK	344.909	317.437	-0.119748	-0.506388	FIG01239289: hypothetical protein
XLOC_003350	XLOC_003350	Scaffold_1:3344463-3344586	C	T	OK	2455.33	433.422	-2.50207	-1.29271	hypothetical protein
XLOC_003353	XLOC_003353	Scaffold_1:3347798-3349400	C	T	OK	531.579	493.049	-0.108552	-0.516543	Putative toxin component near putative ESAT-related proteins%2C repetitive
XLOC_003359	XLOC_003359	Scaffold_1:3355236-3356052	C	T	OK	346.858	309.32	-0.165247	-0.672872	phosphoesterase
XLOC_003360	XLOC_003360	Scaffold_1:3356178-3357009	C	T	OK	531.502	445.19	-0.255652	-1.15294	Undecaprenyl-diphosphatase (EC 3.6.1.27);Ontology_term
XLOC_003361	XLOC_003361	Scaffold_1:3357091-3358237	C	T	OK	610.451	555.597	-0.135837	-0.637003	FIG00774156: hypothetical protein
XLOC_003362	XLOC_003362	Scaffold_1:3359480-3360005	C	T	OK	997.386	892.686	-0.159998	-0.724191	ThiJ/PfpI family protein
XLOC_003365	XLOC_003365	Scaffold_1:3364382-3366221	C	T	OK	339.73	316.218	-0.103466	-0.483173	methyl-accepting chemotaxis protein
XLOC_003367	XLOC_003367	Scaffold_1:3368283-3368685	C	T	OK	906.296	747.835	-0.277264	-1.05387	UPF0047 protein Bsu YugU
XLOC_003368	XLOC_003368	Scaffold_1:3368723-3370406	C	T	OK	356.691	325.379	-0.132554	-0.625596	Alpha-glucosidase (EC 3.2.1.20);Ontology_term
XLOC_003369	XLOC_003369	Scaffold_1:3372052-3372838	C	T	OK	619.079	554.002	-0.160233	-0.732652	Endoglucanase S precursor (EC 3.2.1.4);Ontology_term
XLOC_003372	XLOC_003372	Scaffold_1:3375133-3375358	C	T	OK	220.024	169.602	-0.375506	-0.853786	FIG01227748: hypothetical protein
XLOC_003374	XLOC_003374	Scaffold_1:3377213-3377780	C	T	OK	292.784	257.942	-0.182792	-0.657727	FIG01248349: hypothetical protein
XLOC_003377	XLOC_003377	Scaffold_1:3382212-3382602	C	T	OK	273.449	241.168	-0.18123	-0.617598	SSU ribosomal protein S1p
XLOC_003382	XLOC_003382	Scaffold_1:3387672-3387873	C	T	OK	434.317	303.467	-0.517209	-1.09163	FIG01226254: hypothetical protein
XLOC_003384	XLOC_003384	Scaffold_1:3392904-3393462	C	T	OK	475.367	356.009	-0.417128	-1.59737	putative membrane protein
XLOC_003386	XLOC_003386	Scaffold_1:3399932-3400209	C	T	OK	157.134	131.476	-0.257188	-0.351511	FIG01228471: hypothetical protein
XLOC_003388	XLOC_003388	Scaffold_1:3406620-3407259	C	T	OK	193.57	177.826	-0.122393	-0.434189	Transcriptional regulatory protein ComA (Bsu)
XLOC_003395	XLOC_003395	Scaffold_1:3415456-3415981	C	T	OK	603.736	511.354	-0.239596	-0.892727	hypothetical protein
XLOC_003404	XLOC_003404	Scaffold_1:3431109-3432435	C	T	OK	560.756	505.906	-0.148505	-0.690699	Putative secretion system component EssB/YukC
XLOC_003405	XLOC_003405	Scaffold_1:3432449-3432725	C	T	OK	430.778	384.045	-0.165668	-0.521577	Putative secretion accessory protein EsaB/YukD
XLOC_003406	XLOC_003406	Scaffold_1:3432769-3433066	C	T	OK	674.816	468.518	-0.526391	-1.79451	6 kDa early secretory antigenic target ESAT-6 (EsxA)
XLOC_003409	XLOC_003409	Scaffold_1:3437789-3438383	C	T	OK	657.921	602.562	-0.126804	-0.532479	Sulfite oxidase and related enzymes
XLOC_003417	XLOC_003417	Scaffold_1:3447610-3448090	C	T	OK	272.142	246.195	-0.144558	-0.504863	YxbD
XLOC_003421	XLOC_003421	Scaffold_1:3450877-3451226	C	T	OK	972.41	706.913	-0.460033	-0.288409	hypothetical protein
XLOC_003422	XLOC_003422	Scaffold_1:3452660-3453032	C	T	OK	356.138	323.89	-0.13693	-0.473799	FIG01244156: hypothetical protein
XLOC_003424	XLOC_003424	Scaffold_1:3453909-3455219	C	T	OK	403.753	335.169	-0.268582	-0.336595	FIG01235237: hypothetical protein
XLOC_003435	XLOC_003435	Scaffold_1:3470014-3471654	C	T	OK	2444.95	531.204	-2.20247	-0.289073	hypothetical protein
XLOC_003437	XLOC_003437	Scaffold_1:3472682-3472988	C	T	OK	450.19	402.623	-0.161105	-0.522034	DUF1805 domain-containing protein
XLOC_003438	XLOC_003438	Scaffold_1:3473067-3474423	C	T	OK	476.055	414.123	-0.201072	-0.949967	5'-nucleotidase family protein in cluster with NagD-like phosphatase
XLOC_003439	XLOC_003439	Scaffold_1:3474442-3475264	C	T	OK	776.422	709.758	-0.129515	-0.603294	FIG01228566: hypothetical protein
XLOC_003445	XLOC_003445	Scaffold_1:3482304-3483711	C	T	OK	619.711	559.327	-0.147904	-0.70564	Arginine/ornithine antiporter ArcD
XLOC_003450	XLOC_003450	Scaffold_1:3489165-3489549	C	T	OK	637.759	571.409	-0.158487	-0.578273	FIG01242699: hypothetical protein
XLOC_003451	XLOC_003451	Scaffold_1:3490244-3491366	C	T	OK	193.452	172.722	-0.163526	-0.635084	response regulator aspartate phosphatase
XLOC_003452	XLOC_003452	Scaffold_1:3491826-3493224	C	T	OK	340.825	299.505	-0.186451	-0.856768	Iron-sulfur cluster assembly protein SufB
XLOC_003455	XLOC_003455	Scaffold_1:3497237-3498176	C	T	OK	535.512	467.574	-0.195724	-0.890094	Cobalt-zinc-cadmium resistance protein CzcD
XLOC_003456	XLOC_003456	Scaffold_1:3498296-3498443	C	T	OK	288.909	256.205	-0.173314	-0.154573	hypothetical protein
XLOC_003457	XLOC_003457	Scaffold_1:3498586-3498955	C	T	OK	367.953	313.042	-0.233165	-0.787776	YURZ protein
XLOC_003458	XLOC_003458	Scaffold_1:3499062-3499893	C	T	OK	481.516	428.264	-0.169083	-0.718472	Methionine ABC transporter substrate-binding protein
XLOC_003459	XLOC_003459	Scaffold_1:3499906-3501593	C	T	OK	1116.07	935.655	-0.254373	-1.14921	Methionine ABC transporter permease protein
XLOC_003461	XLOC_003461	Scaffold_1:3502470-3502779	C	T	OK	313.285	257.297	-0.284041	-0.906689	Thioredoxin
XLOC_003464	XLOC_003464	Scaffold_1:3503953-3504310	C	T	OK	236.018	215.371	-0.132072	-0.428253	Arsenate reductase (EC 1.20.4.1);Ontology_term
XLOC_003468	XLOC_003468	Scaffold_1:3510899-3511151	C	T	OK	1444.07	1191.96	-0.276803	-0.981047	FIG01234358: hypothetical protein
XLOC_003469	XLOC_003469	Scaffold_1:3511151-3512703	C	T	OK	497.173	449.062	-0.146832	-0.629636	FIG01236196: hypothetical protein
XLOC_003472	XLOC_003472	Scaffold_1:3516470-3518364	C	T	OK	571.596	411.539	-0.473966	-0.129375	Oligoendopeptidase F (EC 3.4.24.-);Ontology_term
XLOC_003474	XLOC_003474	Scaffold_1:3521361-3522732	C	T	OK	395.941	369.301	-0.100487	-0.466717	Serine protease%2C DegP/HtrA%2C do-like (EC 3.4.21.-);Ontology_term
XLOC_003476	XLOC_003476	Scaffold_1:3526293-3527682	C	T	OK	503.24	444.174	-0.180124	-0.84666	Fumarate hydratase class II (EC 4.2.1.2);Ontology_term
XLOC_003477	XLOC_003477	Scaffold_1:3527765-3527933	C	T	OK	3062.95	2372.41	-0.36857	-1.13174	FIG01234467: hypothetical protein
XLOC_003481	XLOC_003481	Scaffold_1:3535581-3536265	C	T	OK	536.324	473.218	-0.180601	-0.760962	Protein LiaH%2C similar to phage shock protein A
XLOC_003485	XLOC_003485	Scaffold_1:3539489-3539690	C	T	OK	1353.36	1041.99	-0.377204	-1.13531	4-hydroxythreonine-4-phosphate dehydrogenase (EC 1.1.1.262);Ontology_term
XLOC_003486	XLOC_003486	Scaffold_1:3539710-3539920	C	T	OK	517.777	370.956	-0.481082	-1.24828	4-hydroxythreonine-4-phosphate dehydrogenase (EC 1.1.1.262);Ontology_term
XLOC_003495	XLOC_003495	Scaffold_1:3557429-3558818	C	T	OK	476.589	441.821	-0.109285	-0.512041	Glucuronide transporter UidB
XLOC_003504	XLOC_003504	Scaffold_1:3576273-3577158	C	T	OK	766.782	648.182	-0.242416	-1.11326	carboxylesterase (EC 3.1.1.1) NP;Ontology_term
XLOC_003508	XLOC_003508	Scaffold_1:3582088-3583187	C	T	OK	416.399	351.571	-0.244151	-0.838766	Disulfide bond formation protein BdbC%2C competence-related
XLOC_003510	XLOC_003510	Scaffold_1:3601824-3604406	C	T	OK	377.789	294.103	-0.361261	-0.152741	hypothetical protein
XLOC_003512	XLOC_003512	Scaffold_1:3604746-3605052	C	T	OK	172.17	152.491	-0.175116	-0.475928	Repressor CsoR of the copZA operon
XLOC_003514	XLOC_003514	Scaffold_1:3605813-3606575	C	T	OK	843.643	774.993	-0.122449	-0.562936	Transcriptional regulator of rhamnose utilization%2C DeoR family
XLOC_003519	XLOC_003519	Scaffold_1:3615187-3618105	C	T	OK	406.592	368.426	-0.142207	-0.318287	YVMC
XLOC_003520	XLOC_003520	Scaffold_1:3618216-3619517	C	T	OK	1043.34	422.762	-1.30329	-0.189564	Asp-tRNAAsn/Glu-tRNAGln amidotransferase A subunit and related amidases
XLOC_003525	XLOC_003525	Scaffold_1:3628019-3629282	C	T	OK	550.168	498.307	-0.142837	-0.667806	YnfF
XLOC_003546	XLOC_003546	Scaffold_1:3658864-3659872	C	T	OK	165.855	147.9	-0.165306	-0.620594	NAD-dependent glyceraldehyde-3-phosphate dehydrogenase (EC 1.2.1.12);Ontology_term
XLOC_003559	XLOC_003559	Scaffold_1:3679540-3681636	C	T	OK	818.559	754.218	-0.118104	-0.559303	glycosyl transferase%2C family 2
XLOC_003561	XLOC_003561	Scaffold_1:3682723-3683827	C	T	OK	395.892	365.394	-0.115653	-0.52478	capsular polysaccharide biosynthesis protein
XLOC_003565	XLOC_003565	Scaffold_1:3691190-3691340	C	T	OK	204.466	56.1733	-1.8639	-0.942797	hypothetical protein
XLOC_003566	XLOC_003566	Scaffold_1:3691411-3692126	C	T	OK	129.834	74.315	-0.804945	-0.292942	NAD(P)H oxidoreductase YRKL (EC 1.6.99.-) @ Putative NADPH-quinone reductase (modulator of drug activity B) @ Flavodoxin 2;Ontology_term
XLOC_003567	XLOC_003567	Scaffold_1:3692365-3693649	C	T	OK	566.302	499.73	-0.180424	-0.855643	Hexuronate transporter
XLOC_003568	XLOC_003568	Scaffold_1:3693718-3694669	C	T	OK	417.144	370.177	-0.172329	-0.764608	D-3-phosphoglycerate dehydrogenase (EC 1.1.1.95);Ontology_term
XLOC_003575	XLOC_003575	Scaffold_1:3706091-3706244	C	T	OK	251.673	58.4288	-2.1068	-1.06966	hypothetical protein
XLOC_003591	XLOC_003591	Scaffold_1:3734440-3735253	C	T	OK	572.203	518.505	-0.142168	-0.64903	Prolipoprotein diacylglyceryl transferase (EC 2.4.99.-);Ontology_term
XLOC_003594	XLOC_003594	Scaffold_1:3742696-3743253	C	T	OK	537.072	477.113	-0.170784	-0.431023	Arginine/ornithine antiporter ArcD
XLOC_003607	XLOC_003607	Scaffold_1:3757817-3758645	C	T	OK	302.458	271.293	-0.156882	-0.623987	Cell division protein FtsX
XLOC_003611	XLOC_003611	Scaffold_1:3761169-3762153	C	T	OK	781.994	688.702	-0.183277	-0.860696	Peptide chain release factor 2%3B programmed frameshift-containing
XLOC_003613	XLOC_003613	Scaffold_1:3765019-3765580	C	T	OK	248.236	198.995	-0.318983	-1.13313	Ribosomal subunit interface protein
XLOC_003624	XLOC_003624	Scaffold_1:3774896-3775163	C	T	OK	588.584	386.048	-0.608466	-1.82837	Negative regulator of flagellin synthesis
XLOC_003630	XLOC_003630	Scaffold_1:3779233-3779923	C	T	OK	297.586	252.328	-0.238004	-0.918211	Transcriptional regulator DegU%2C LuxR family
XLOC_003631	XLOC_003631	Scaffold_1:3780004-3781162	C	T	OK	353.252	323.122	-0.12862	-0.577129	Sensor protein DegS
XLOC_003635	XLOC_003635	Scaffold_1:3786066-3786825	C	T	OK	253.45	219.512	-0.207405	-0.775751	Putative N-acetylgalactosaminyl-diphosphoundecaprenol glucuronosyltransferase
XLOC_003636	XLOC_003636	Scaffold_1:3786854-3787529	C	T	OK	442.169	363.512	-0.282594	-1.14622	Teichuronic acid biosynthesis protein TuaF
XLOC_003638	XLOC_003638	Scaffold_1:3789088-3790018	C	T	OK	411.732	369.821	-0.154879	-0.68953	UDP-glucose 4-epimerase (EC 5.1.3.2);Ontology_term
XLOC_003639	XLOC_003639	Scaffold_1:3790035-3791376	C	T	OK	366.857	331.544	-0.146018	-0.665334	UDP-glucose dehydrogenase (EC 1.1.1.22);Ontology_term
XLOC_003642	XLOC_003642	Scaffold_1:3794216-3794786	C	T	OK	363.255	310.577	-0.226031	-0.864996	Undecaprenyl-phosphate galactosephosphotransferase (EC 2.7.8.6);Ontology_term
XLOC_003643	XLOC_003643	Scaffold_1:3795141-3796680	C	T	OK	657.393	602.893	-0.124855	-0.59428	N-acetylmuramoyl-L-alanine amidase (EC 3.5.1.28);Ontology_term
XLOC_003646	XLOC_003646	Scaffold_1:3798737-3799031	C	T	OK	521.214	475.022	-0.133879	-0.442878	UDP-N-acetylglucosamine 2-epimerase (EC 5.1.3.14);Ontology_term
XLOC_003648	XLOC_003648	Scaffold_1:3801296-3802079	C	T	OK	291.946	244.664	-0.254901	-0.994151	N-acetylmannosaminyltransferase (EC 2.4.1.187);Ontology_term
XLOC_003649	XLOC_003649	Scaffold_1:3814146-3816780	C	T	OK	394.74	362.337	-0.12357	-0.59089	N-acetylmuramoyl-L-alanine amidase (EC 3.5.1.28);Ontology_term
XLOC_003652	XLOC_003652	Scaffold_1:3822643-3823924	C	T	OK	322.063	290.006	-0.15126	-0.677242	UDP-glucose dehydrogenase (EC 1.1.1.22);Ontology_term
XLOC_003674	XLOC_003674	Scaffold_1:3865031-3865754	C	T	OK	378.168	346.645	-0.125571	-0.496613	Tyrosine-protein kinase transmembrane modulator EpsC
XLOC_003684	XLOC_003684	Scaffold_1:3877831-3878203	C	T	OK	295.243	250.425	-0.237524	-0.78187	PTS system%2C glucitol/sorbitol-specific IIA component (EC 2.7.1.69);Ontology_term
XLOC_003689	XLOC_003689	Scaffold_1:3882875-3883256	C	T	OK	181.403	167.5	-0.11503	-0.365506	Large-conductance mechanosensitive channel
XLOC_003694	XLOC_003694	Scaffold_1:3887047-3887323	C	T	OK	1601.16	1360.37	-0.235118	-0.858444	Stage III sporulation protein D
XLOC_003702	XLOC_003702	Scaffold_1:3901578-3902454	C	T	OK	238.908	203.598	-0.230732	-0.876618	Stage II sporulation protein related to metaloproteases (SpoIIQ)
XLOC_003727	XLOC_003727	Scaffold_1:3939005-3939239	C	T	OK	245.639	169.292	-0.537025	-1.31137	FIG01225921: hypothetical protein
XLOC_003729	XLOC_003729	Scaffold_1:3940040-3941462	C	T	OK	565.476	511.775	-0.143956	-0.682797	ATP synthase beta chain (EC 3.6.3.14);Ontology_term
XLOC_003737	XLOC_003737	Scaffold_1:3947732-3948980	C	T	OK	445.211	410.348	-0.11764	-0.54446	Serine hydroxymethyltransferase (EC 2.1.2.1);Ontology_term
XLOC_003741	XLOC_003741	Scaffold_1:3950958-3951519	C	T	OK	1324.13	1154.26	-0.198068	-0.913058	Hypothetical transmembrane protein ywlD
XLOC_003747	XLOC_003747	Scaffold_1:3956680-3958829	C	T	OK	710.689	654.497	-0.118832	-0.532832	NTD biosynthesis operon putative hydrolase NtdB (EC 3.-.-.-);Ontology_term
XLOC_003750	XLOC_003750	Scaffold_1:3963897-3964854	C	T	OK	399.148	340.78	-0.228084	-0.977433	Malate permease
XLOC_003753	XLOC_003753	Scaffold_1:3967736-3967937	C	T	OK	131.443	93.8243	-0.486408	-0.725408	LSU ribosomal protein L31p @ LSU ribosomal protein L31p%2C zinc-dependent
XLOC_003754	XLOC_003754	Scaffold_1:3968064-3969348	C	T	OK	424.712	374.592	-0.181164	-0.839442	Transcription termination factor Rho
XLOC_003757	XLOC_003757	Scaffold_1:3972376-3973170	C	T	OK	390.528	346.709	-0.171701	-0.698517	Transaldolase (EC 2.2.1.2);Ontology_term
XLOC_003758	XLOC_003758	Scaffold_1:3973241-3974099	C	T	OK	480.892	416.371	-0.207841	-0.919179	Fructose-bisphosphate aldolase class II (EC 4.1.2.13);Ontology_term
XLOC_003760	XLOC_003760	Scaffold_1:3975519-3977127	C	T	OK	549.018	502.002	-0.12916	-0.615659	CTP synthase (EC 6.3.4.2);Ontology_term
XLOC_003763	XLOC_003763	Scaffold_1:3978057-3979343	C	T	OK	1076.36	808.235	-0.41331	-0.153445	hypothetical protein
XLOC_003775	XLOC_003775	Scaffold_1:3996073-3997420	C	T	OK	515.431	459.24	-0.166531	-0.777015	Deoxyguanosinetriphosphate triphosphohydrolase (EC 3.1.5.1);Ontology_term
XLOC_003776	XLOC_003776	Scaffold_1:3997611-3997836	C	T	OK	79.0272	67.3762	-0.23011	-0.353445	FIG01308914: hypothetical protein YwzC
XLOC_003784	XLOC_003784	Scaffold_1:4014777-4015902	C	T	OK	340.81	308.146	-0.145353	-0.644416	Streptolysin S export transmembrane permease (SagH)
XLOC_003790	XLOC_003790	Scaffold_1:4020651-4020960	C	T	OK	983.167	770.71	-0.351248	-1.23711	alternate gene name: ipa-59d
XLOC_003794	XLOC_003794	Scaffold_1:4025613-4027050	C	T	OK	480.106	443.521	-0.11435	-0.540424	Sucrose-6-phosphate hydrolase (EC 3.2.1.B3)
XLOC_003811	XLOC_003811	Scaffold_1:4055261-4056352	C	T	OK	1181.58	238.651	-2.30775	-0.360521	UDP-glucose 4-epimerase (EC 5.1.3.2);Ontology_term
XLOC_003816	XLOC_003816	Scaffold_1:4068003-4068141	C	T	OK	696.327	302.601	-1.20235	-0.892863	hypothetical protein
XLOC_003817	XLOC_003817	Scaffold_1:4069430-4069718	C	T	OK	290.677	256.843	-0.178529	-0.550903	hypothetical protein
XLOC_003823	XLOC_003823	Scaffold_1:4075279-4075562	C	T	OK	623.035	57.7082	-3.43247	-2.02296	FIG01241264: hypothetical protein
XLOC_003838	XLOC_003838	Scaffold_1:4108570-4109764	C	T	OK	550.927	492.737	-0.161043	-0.755853	Chromate transport protein ChrA
XLOC_003839	XLOC_003839	Scaffold_1:4109776-4110085	C	T	OK	519.013	474.359	-0.129791	-0.441279	Transcriptional regulator%2C PadR family
XLOC_003840	XLOC_003840	Scaffold_1:4110229-4111945	C	T	OK	543.219	497.463	-0.126945	-0.604437	Lipid A export ATP-binding/permease protein MsbA
XLOC_003844	XLOC_003844	Scaffold_1:4115705-4117793	C	T	OK	1047.86	969.221	-0.112548	-0.198248	FIG01229594: hypothetical protein
XLOC_003846	XLOC_003846	Scaffold_1:4120031-4120463	C	T	OK	264.711	233.896	-0.178549	-0.618712	hypothetical protein
XLOC_003851	XLOC_003851	Scaffold_1:4134044-4134251	C	T	OK	74.2394	40.7863	-0.864101	-1.04769	hypothetical protein
XLOC_003858	XLOC_003858	Scaffold_1:4148885-4149996	C	T	OK	292.544	271.249	-0.109032	-0.437719	FIG01248233: hypothetical protein
XLOC_003859	XLOC_003859	Scaffold_1:4150057-4151485	C	T	OK	318.626	283.799	-0.166994	-0.752882	Predicted transcriptional regulator of pyridoxine metabolism
XLOC_003863	XLOC_003863	Scaffold_1:4157824-4158463	C	T	OK	493.554	423.961	-0.219276	-0.908992	FIG01241377: hypothetical protein
XLOC_003864	XLOC_003864	Scaffold_1:4158602-4160522	C	T	OK	369.841	343.264	-0.107584	-0.504536	Lipoteichoic acid synthase LtaS Type Ib
XLOC_003865	XLOC_003865	Scaffold_1:4160794-4161352	C	T	OK	688.169	612.194	-0.168775	-0.737498	hypothetical protein
XLOC_003883	XLOC_003883	Scaffold_1:4198568-4198934	C	T	OK	113.826	94.9968	-0.260883	-0.761368	Transcriptional regulator%2C AraC family
XLOC_003904	XLOC_003904	Scaffold_1:4229030-4230548	C	T	OK	447.278	411.242	-0.121187	-0.573304	hypothetical protein
XLOC_003909	XLOC_003909	Scaffold_1:4235158-4235428	C	T	OK	157.064	134.212	-0.226842	-0.535723	FIG01243401: hypothetical protein
XLOC_003911	XLOC_003911	Scaffold_1:4236074-4236302	C	T	OK	45.0469	28.3463	-0.668267	-0.895492	hypothetical protein
XLOC_003913	XLOC_003913	Scaffold_1:4237944-4239126	C	T	OK	656.692	588.94	-0.157096	-0.740668	Nucleoside permease NupC
XLOC_003915	XLOC_003915	Scaffold_1:4240004-4240943	C	T	OK	359.984	318.352	-0.17731	-0.778085	Deoxyribonucleoside regulator DeoR (transcriptional repressor)
XLOC_003919	XLOC_003919	Scaffold_1:4253943-4254822	C	T	OK	684.499	631.885	-0.115387	-0.534927	5-keto-2-deoxy-D-gluconate-6 phosphate aldolase (EC 4.1.2.29);Ontology_term
XLOC_003920	XLOC_003920	Scaffold_1:4254843-4255680	C	T	OK	300.519	264.341	-0.185056	-0.749016	Inosose isomerase (EC 5.3.99.-);Ontology_term
XLOC_003924	XLOC_003924	Scaffold_1:4259011-4259914	C	T	OK	796.65	728.837	-0.128349	-0.605751	Inosose dehydratase (EC 4.2.1.44);Ontology_term
XLOC_003925	XLOC_003925	Scaffold_1:4259927-4261841	C	T	OK	606.758	523.103	-0.214027	-1.02705	Epi-inositol hydrolase (EC 3.7.1.-);Ontology_term
XLOC_003927	XLOC_003927	Scaffold_1:4262877-4263693	C	T	OK	594.187	537.626	-0.144313	-0.646661	5-deoxy-glucuronate isomerase (EC 5.3.1.-);Ontology_term
XLOC_003931	XLOC_003931	Scaffold_1:4273936-4274749	C	T	OK	425.463	396.409	-0.102042	-0.440199	Promiscuous sugar phosphatase YidA%2C haloacid dehalogenase-like phosphatase family
XLOC_003935	XLOC_003935	Scaffold_1:4279354-4279507	C	T	OK	269.477	121.324	-1.1513	-0.854957	hypothetical protein
XLOC_003936	XLOC_003936	Scaffold_1:4279522-4281759	C	T	OK	716.91	646.83	-0.148405	-0.23171	Ferrous iron transport protein B
XLOC_003938	XLOC_003938	Scaffold_1:4283177-4285803	C	T	OK	915.607	839.399	-0.125371	-0.537678	ABC transporter permease protein YvcS
XLOC_003940	XLOC_003940	Scaffold_1:4288187-4289873	C	T	OK	416	385.279	-0.11068	-0.520136	putative methyl-accepting chemotaxis protein YoaH
XLOC_003941	XLOC_003941	Scaffold_1:4289938-4291460	C	T	OK	874.888	723.955	-0.273198	-0.183814	hypothetical protein
XLOC_003954	XLOC_003954	Scaffold_1:4336525-4336975	C	T	OK	628.201	497.417	-0.336772	-1.31778	hypothetical protein
XLOC_003963	XLOC_003963	Scaffold_1:4344006-4345218	C	T	OK	513.449	459.831	-0.159116	-0.74543	Serine protease%2C DegP/HtrA%2C do-like (EC 3.4.21.-);Ontology_term
XLOC_003969	XLOC_003969	Scaffold_1:4354212-4355577	C	T	OK	419.131	386.601	-0.116555	-0.54787	Replicative DNA helicase (DnaB) (EC 3.6.4.12);Ontology_term
XLOC_003970	XLOC_003970	Scaffold_1:4355991-4356258	C	T	OK	444.599	400.492	-0.150729	-0.472238	FIG01235398: hypothetical protein
XLOC_003972	XLOC_003972	Scaffold_1:4365397-4366327	C	T	OK	465.746	416.97	-0.1596	-0.699374	FIG003573: hypothetical protein
XLOC_003976	XLOC_003976	Scaffold_1:4371150-4371663	C	T	OK	199.818	166.647	-0.261888	-0.893796	Single-stranded DNA-binding protein
XLOC_003977	XLOC_003977	Scaffold_1:4371709-4371997	C	T	OK	149.351	138.957	-0.104071	-0.269973	SSU ribosomal protein S6p
XLOC_003980	XLOC_003980	Scaffold_1:4373684-4374683	C	T	OK	745.002	619.66	-0.265767	-1.24392	FIG01230813: hypothetical protein
XLOC_003982	XLOC_003982	Scaffold_1:4375655-4377258	C	T	OK	714.978	610.509	-0.227887	-1.03729	Chromosome (plasmid) partitioning protein ParB
XLOC_003988	XLOC_003988	Scaffold_1:4382507-4383887	C	T	OK	588.389	548.286	-0.101841	-0.484596	GTPase and tRNA-U34 5-formylation enzyme TrmE
