# Supplementary material for: Transcriptome-Guided Insights Into Plastic Degradation by the Marine Bacterium
Source: Front Microbiol. 2021 Sep 27;12:751571. doi: 10.3389/fmicb.2021.751571 (PMC8503683; doi:10.3389/fmicb.2021.751571)
Supplement: Supplementary Table 5 — Genes and their annotations of Bacillus AIIW2 growing with and without PET film mRNA-seq profile. [file Table_5.XLSX]

## Sheet: GO
		UP_%	UP_FDR	DOWN_%	DOWN_FDR
BP	cellular aromatic compound metabolic process	0.970874	0.0105792	1.39535	1.81126e-06
	cellular macromolecule metabolic process	0.938967	0.010754	1.56951	1.28e-07
	establishment of localization	4.54545	0.000443745	1.74927	6.10701e-07
	heterocycle metabolic process	0.917431	0.010754	1.60183	1.28e-07
	organic cyclic compound metabolic process	0.892857	0.010754	1.5625	1.28e-07
	single-organism localization	5.71429	0.000384799	2.02703	5.09185e-07
	single-organism process	1.25945	1.19544e-05	0.693842	1.63658e-06
	single-organism transport	6.06061	0.000384799	2.04778	5.09185e-07
	transmembrane transport	6.66667	0.000375662	1.8018	5.64751e-05
	metabolic process	0.899281	3.11533e-05	0.355872	0.00497161
	single-organism cellular process	1.32275	1.19544e-05	0.598205	0.000118732
MF	active transmembrane transporter activity	10	0.000162	2.75229	0.000167646
	adenyl nucleotide binding	2.04082	0.000162	1	0.0108885
	anion binding	1.49254	0.000207	1.06762	0.0016328
	ATP binding	2.05479	0.000162	1.00503	0.0108885
	ATPase activity, coupled	9.09091	0.000162	3.50877	0.00130243
	carbohydrate derivative binding	1.77515	0.000162	1.28205	0.00106633
	heterocyclic compound binding	0.862069	0.009038	1.37795	3.17214e-07
	hydrolase activity, acting on acid anhydrides, catalyzing transmembrane movement of substances	11.1111	0.000162	4.08163	0.00106973
	ion binding	0.97561	0.007644	1.25523	4.57306e-06
	nucleoside phosphate binding	1.57068	0.000191	1.06007	0.0016328
	organic cyclic compound binding	0.862069	0.009038	1.37795	3.17214e-07
	P-P-bond-hydrolysis-driven transmembrane transporter activity	11.1111	0.000162	4	0.00107408
	small molecule binding	1.50754	0.000207	1.01695	0.00177129
	substrate-specific transmembrane transporter activity	8	0.000162	2.5641	1.84506e-05
	substrate-specific transporter activity	7.69231	0.000162	2.33918	2.31854e-05
	transmembrane transporter activity	7.14286	0.000165	2.12766	2.97508e-05
	transporter activity	6.66667	0.000183	1.65975	7.35485e-05
CC	ATPase dependent transmembrane transport complex	20	2.31303e-05	4.65116	0.000564373
	ATP-binding cassette (ABC) transporter complex	20	2.31303e-05	4.65116	0.000564373
	catalytic complex	7.40741	0.000122422	2.38095	0.0017056
	cell part	0.682594	0.0204431	0.850547	7.55658e-06
	cell periphery	3.2967	2.31303e-05	0.643087	0.0255024
	cytoplasm	0.823045	0.0204431	0.87146	0.000800428
	intrinsic component of membrane	4.34783	2.31303e-05	0.796813	0.0235439
	macromolecular complex	2.12766	0.00134476	1.0101	0.00820577
	Nbp35-Cfd1 ATPase complex	20	2.31303e-05	4.65116	0.000564373
	plasma membrane part	11.1111	5.66552e-05	2.43902	0.000157266
	protein complex	5.12821	0.000243964	1.49254	0.00404872
	transmembrane transporter complex	20	2.31303e-05	4.54545	0.000564373
