# Supplementary material for: Transcriptome-Guided Insights Into Plastic Degradation by the Marine Bacterium
Source: Front Microbiol. 2021 Sep 27;12:751571. doi: 10.3389/fmicb.2021.751571 (PMC8503683; doi:10.3389/fmicb.2021.751571)
Supplement: Supplementary Table 6 — GO annotation and functional categorization of DEGs in Bacillus AIIW2 growing with PET film. [file Table_6.XLSX]

## Sheet: kegg
ko01100 Metabolic pathways (511)
ko01110 Biosynthesis of secondary metabolites (195)
ko01120 Microbial metabolism in diverse environments (156)
ko01130 Biosynthesis of antibiotics (142)
ko02020 Two-component system (101)
ko01230 Biosynthesis of amino acids (82)
ko01200 Carbon metabolism (72)
ko02010 ABC transporters (72)
ko02024 Quorum sensing (47)
ko03010 Ribosome (40)
ko00230 Purine metabolism (39)
ko00520 Amino sugar and nucleotide sugar metabolism (32)
ko00500 Starch and sucrose metabolism (30)
ko00270 Cysteine and methionine metabolism (30)
ko00620 Pyruvate metabolism (28)
ko00010 Glycolysis / Gluconeogenesis (28)
ko00640 Propanoate metabolism (25)
ko00030 Pentose phosphate pathway (25)
ko02060 Phosphotransferase system (PTS) (25)
ko00190 Oxidative phosphorylation (24)
ko00051 Fructose and mannose metabolism (24)
ko00630 Glyoxylate and dicarboxylate metabolism (23)
ko00970 Aminoacyl-tRNA biosynthesis (22)
ko00260 Glycine, serine and threonine metabolism (22)
ko00550 Peptidoglycan biosynthesis (22)
ko00250 Alanine, aspartate and glutamate metabolism (19)
ko00330 Arginine and proline metabolism (19)
ko00040 Pentose and glucuronate interconversions (19)
ko02040 Flagellar assembly (19)
ko00680 Methane metabolism (19)
ko00720 Carbon fixation pathways in prokaryotes (18)
ko00240 Pyrimidine metabolism (18)
ko00650 Butanoate metabolism (17)
ko03440 Homologous recombination (17)
ko00860 Porphyrin and chlorophyll metabolism (16)
ko00220 Arginine biosynthesis (16)
ko01210 2-Oxocarboxylic acid metabolism (16)
ko00020 Citrate cycle (TCA cycle) (16)
ko00052 Galactose metabolism (15)
ko00280 Valine, leucine and isoleucine degradation (15)
ko01212 Fatty acid metabolism (15)
ko00790 Folate biosynthesis (14)
ko03030 DNA replication (14)
ko00400 Phenylalanine, tyrosine and tryptophan biosynthesis (14)
ko00910 Nitrogen metabolism (14)
ko00300 Lysine biosynthesis (13)
ko00564 Glycerophospholipid metabolism (13)
ko03430 Mismatch repair (13)
ko00920 Sulfur metabolism (13)
ko00760 Nicotinate and nicotinamide metabolism (13)
ko00130 Ubiquinone and other terpenoid-quinone biosynthesis (12)
ko00770 Pantothenate and CoA biosynthesis (12)
ko00561 Glycerolipid metabolism (12)
ko03018 RNA degradation (12)
ko00562 Inositol phosphate metabolism (12)
ko00071 Fatty acid degradation (11)
ko00310 Lysine degradation (11)
ko02030 Bacterial chemotaxis (11)
ko01501 beta-Lactam resistance (11)
ko00730 Thiamine metabolism (11)
ko05111 Biofilm formation - Vibrio cholerae (11)
ko03060 Protein export (11)
ko00061 Fatty acid biosynthesis (10)
ko00290 Valine, leucine and isoleucine biosynthesis (10)
ko02026 Biofilm formation - Escherichia coli (10)
ko00900 Terpenoid backbone biosynthesis (10)
ko03070 Bacterial secretion system (9)
ko00627 Aminobenzoate degradation (9)
ko03410 Base excision repair (9)
ko00380 Tryptophan metabolism (9)
ko00053 Ascorbate and aldarate metabolism (9)
ko00362 Benzoate degradation (8)
ko00710 Carbon fixation in photosynthetic organisms (8)
ko00670 One carbon pool by folate (8)
ko01220 Degradation of aromatic compounds (8)
ko00740 Riboflavin metabolism (8)
ko00360 Phenylalanine metabolism (8)
ko00480 Glutathione metabolism (8)
ko04122 Sulfur relay system (8)
ko04112 Cell cycle - Caulobacter (8)
ko03420 Nucleotide excision repair (7)
ko00195 Photosynthesis (7)
ko00660 C5-Branched dibasic acid metabolism (7)
ko05230 Central carbon metabolism in cancer (7)
ko04066 HIF-1 signaling pathway (6)
ko00450 Selenocompound metabolism (6)
ko01053 Biosynthesis of siderophore group nonribosomal peptides (6)
ko00350 Tyrosine metabolism (6)
ko00983 Drug metabolism - other enzymes (6)
ko04146 Peroxisome (6)
ko01502 Vancomycin resistance (6)
ko00780 Biotin metabolism (6)
ko01503 Cationic antimicrobial peptide (CAMP) resistance (6)
ko00430 Taurine and hypotaurine metabolism (5)
ko00261 Monobactam biosynthesis (5)
ko00473 D-Alanine metabolism (5)
ko04922 Glucagon signaling pathway (5)
ko00460 Cyanoamino acid metabolism (5)
ko00750 Vitamin B6 metabolism (5)
ko02025 Biofilm formation - Pseudomonas aeruginosa (5)
ko00410 beta-Alanine metabolism (5)
ko00625 Chloroalkane and chloroalkene degradation (5)
ko04212 Longevity regulating pathway - worm (5)
ko00471 D-Glutamine and D-glutamate metabolism (4)
ko05134 Legionellosis (4)
ko03020 RNA polymerase (4)
ko05418 Fluid shear stress and atherosclerosis (4)
ko00340 Histidine metabolism (4)
ko01054 Nonribosomal peptide structures (4)
ko00521 Streptomycin biosynthesis (4)
ko00785 Lipoic acid metabolism (4)
ko04626 Plant-pathogen interaction (4)
ko05200 Pathways in cancer (3)
ko00626 Naphthalene degradation (3)
ko00940 Phenylpropanoid biosynthesis (3)
ko00281 Geraniol degradation (3)
ko05150 Staphylococcus aureus infection (3)
ko04213 Longevity regulating pathway - multiple species (3)
ko00930 Caprolactam degradation (3)
ko05152 Tuberculosis (3)
ko04621 NOD-like receptor signaling pathway (3)
ko01523 Antifolate resistance (3)
ko00401 Novobiocin biosynthesis (3)
ko05132 Salmonella infection (3)
ko00333 Prodigiosin biosynthesis (3)
ko00998 Biosynthesis of various secondary metabolites - part 2 (3)
ko04714 Thermogenesis (3)
ko03450 Non-homologous end-joining (2)
ko04211 Longevity regulating pathway (2)
ko04214 Apoptosis - fly (2)
ko00405 Phenazine biosynthesis (2)
ko00311 Penicillin and cephalosporin biosynthesis (2)
ko00791 Atrazine degradation (2)
ko03320 PPAR signaling pathway (2)
ko04724 Glutamatergic synapse (2)
ko04068 FoxO signaling pathway (2)
ko00072 Synthesis and degradation of ketone bodies (2)
ko04216 Ferroptosis (2)
ko00332 Carbapenem biosynthesis (2)
ko05016 Huntington disease (2)
ko00511 Other glycan degradation (2)
ko00600 Sphingolipid metabolism (2)
ko05120 Epithelial cell signaling in Helicobacter pylori infection (2)
ko00966 Glucosinolate biosynthesis (2)
ko04727 GABAergic synapse (2)
ko04217 Necroptosis (2)
ko05146 Amoebiasis (2)
ko04016 MAPK signaling pathway - plant (2)
ko00903 Limonene and pinene degradation (2)
ko00960 Tropane, piperidine and pyridine alkaloid biosynthesis (2)
ko05014 Amyotrophic lateral sclerosis (ALS) (2)
ko05203 Viral carcinogenesis (1)
ko00830 Retinol metabolism (1)
ko05204 Chemical carcinogenesis (1)
ko00603 Glycosphingolipid biosynthesis - globo and isoglobo series (1)
ko00622 Xylene degradation (1)
ko05340 Primary immunodeficiency (1)
ko04657 IL-17 signaling pathway (1)
ko04914 Progesterone-mediated oocyte maturation (1)
ko05211 Renal cell carcinoma (1)
ko00592 alpha-Linolenic acid metabolism (1)
ko04659 Th17 cell differentiation (1)
ko04978 Mineral absorption (1)
ko04979 Cholesterol metabolism (1)
ko01055 Biosynthesis of vancomycin group antibiotics (1)
ko04915 Estrogen signaling pathway (1)
ko04013 MAPK signaling pathway - fly (1)
ko05215 Prostate cancer (1)
ko04940 Type I diabetes mellitus (1)
ko04612 Antigen processing and presentation (1)
ko04930 Type II diabetes mellitus (1)
ko00621 Dioxin degradation (1)
ko04151 PI3K-Akt signaling pathway (1)
ko05131 Shigellosis (1)
ko01051 Biosynthesis of ansamycins (1)
ko03013 RNA transport (1)
ko00524 Neomycin, kanamycin and gentamicin biosynthesis (1)
ko05206 MicroRNAs in cancer (1)
ko00981 Insect hormone biosynthesis (1)
ko04113 Meiosis - yeast (1)
ko00982 Drug metabolism - cytochrome P450 (1)
ko04931 Insulin resistance (1)
ko00590 Arachidonic acid metabolism (1)
ko05165 Human papillomavirus infection (1)
ko00472 D-Arginine and D-ornithine metabolism (1)
ko05130 Pathogenic Escherichia coli infection (1)
ko04080 Neuroactive ligand-receptor interaction (1)
ko05225 Hepatocellular carcinoma (1)
ko04011 MAPK signaling pathway - yeast (1)
ko05020 Prion diseases (1)
ko05166 Human T-cell leukemia virus 1 infection (1)
ko00642 Ethylbenzene degradation (1)
ko00643 Styrene degradation (1)
ko04964 Proximal tubule bicarbonate reclamation (1)
ko00440 Phosphonate and phosphinate metabolism (1)
ko04138 Autophagy - yeast (1)
ko00950 Isoquinoline alkaloid biosynthesis (1)
ko00361 Chlorocyclohexane and chlorobenzene degradation (1)
ko04973 Carbohydrate digestion and absorption (1)
ko04152 AMPK signaling pathway (1)
ko00523 Polyketide sugar unit biosynthesis (1)
ko04070 Phosphatidylinositol signaling system (1)
ko00980 Metabolism of xenobiotics by cytochrome P450 (1)
ko04934 Cushing syndrome (1)
ko00908 Zeatin biosynthesis (1)
ko00120 Primary bile acid biosynthesis (1)
ko04920 Adipocytokine signaling pathway (1)
ko00525 Acarbose and validamycin biosynthesis (1)
ko05010 Alzheimer disease (1)
ko00572 Arabinogalactan biosynthesis - Mycobacterium (1)
ko00121 Secondary bile acid biosynthesis (1)
ko04972 Pancreatic secretion (1)
ko04918 Thyroid hormone synthesis (1)
ko00540 Lipopolysaccharide biosynthesis (1)
ko04141 Protein processing in endoplasmic reticulum (1)
ko03008 Ribosome biogenesis in eukaryotes (1)
ko00531 Glycosaminoglycan degradation (1)
ko05205 Proteoglycans in cancer (1)
