# Supplementary material for: Transcriptome-Guided Insights Into Plastic Degradation by the Marine Bacterium
Source: Front Microbiol. 2021 Sep 27;12:751571. doi: 10.3389/fmicb.2021.751571 (PMC8503683; doi:10.3389/fmicb.2021.751571)
Supplement: Supplementary Table 7 — RT-PCR and RNA-seq expression correlation data. [file Table_7.XLSX]

## Sheet: Sheet1
	ct	dct	ddct	2-ΔΔCt	LF	avg	SD		ct	dct	ddct	2-ΔΔCt	LF	avg	SD		ct	dct	ddct	2-ΔΔCt	LF	avg	SD		ct	dct	ddct	2-ΔΔCt	LF	avg	SD	7.8.20	ct	dct	ddct	2-ΔΔCt	LF	Avg	SD
16s_control	25.02							16s_control	24.27							16s_control	27.95							16s_control	25.6458							16s_control	25.1666							Step 1: Calculate Δ Ct
16s_control	25.06							16s_control	24.375							16s_control	27.875							16s_control	25.7387							16s_control	25.4917								Δ Ct (control) = Ct (target gene)- Ct (reference gene)
16s_test	25.045							16s_test	24.315							16s_test	29.725							16s_test	25.7842							16s_test	26.9514								Δ Ct (stress) = Ct (target gene)- Ct (reference gene)
16s_test	25.495							16s_test	24.29							16s_test	29.545							16s_test	25.8919							16s_test	26.7085
Yng_control	24.91	-0.11						Rho_control	27.29	3.02						Ald	33.21	5.26						Gsp	29.0566	3.4108						Pha	28.4542	3.2876						Step 2:	Calculate ΔΔ Ct
Yng_control	25.48	0.42						Rho_control	27.13	2.755						Ald	33.35	5.475						Gsp	29.1399	3.40121						Pha	28.1569	2.66523							ΔΔ Ct =ΔCt (stress) - ΔCt (control)
Yng_test	25.175	0.13	0.24	0.846745	-0.24	-0.27	0.0424264	Rho_test	30.5	6.185	3.165	0.111491	-3.165	-3.06	0.148492	Ald	32.99	3.265	-1.995	3.98616	1.995	2.2825	0.406586	Gsp	29.3781	3.59393	0.183123	0.880794	-0.183123	-0.27755	0.133539	Pha	26.3289	-0.622512	-3.91011	15.0335	3.91011	3.45498	0.643644
Yng_test	26.215	0.72	0.3	0.812252	-0.3			Rho_test	30	5.71	2.955	0.12896	-2.955			Ald	32.45	2.905	-2.57	5.93809	2.57			Gsp	29.6651	3.77318	0.371976	0.772723	-0.371976			Pha	26.3739	-0.334634	-2.99986	7.99922	2.99986			Step 3: Calculation of 2-ΔΔCt
								Assp_control	26.795	2.525						Hac	27.87	-0.08						Scp	28.0542	2.40839						Pmo	30.0173	4.85061
								Assp_control	26.595	2.22						Hac	27.655	-0.22						Scp	28.0391	2.30035						Pmo	30.1049	4.61323						log2 fod
								Assp_test	30.27	5.955	3.43	0.0927827	-3.43	-3.745	0.445477	Hac	24.375	-5.35	-5.27	38.5859	5.27	5.2175	0.0742462	Scp	30.7963	5.01216	2.60377	0.164508	-2.60377	-2.97617	0.526661	Pmo	26.546	-0.40549	-5.2561	38.2158	5.2561	4.91385	0.484017
								Assp_test	30.57	6.28	4.06	0.059954	-4.06			Hac	24.16	-5.385	-5.165	35.8773	5.165			Scp	31.5408	5.64893	3.34858	0.0981698	-3.34858			Pmo	26.7502	0.0416326	-4.57159	23.7786	4.57159
								SinR_control	26.355	2.085						Abc	34.915	6.965						Oxa	28.8969	3.25113						Aca	27.7489	2.5823
								SinR_control	26.35	1.975						Abc	34.56	6.685						Oxa	27.3991	1.66036						Aca	27.6083	2.11666
								SinR_test	29.865	5.55	3.465	0.0905589	-3.465	-3.48	0.0212132	Abc	30.06	0.335	-6.63	99.0442	6.63	6.4175	0.30052	Oxa	25.8011	0.0168909	-3.23424	9.4103	3.23424	2.4203	1.15109	Aca	25.9046	-1.04683	-3.62913	12.3731	3.62913	3.30187	0.462826
								SinR_test	29.76	5.47	3.495	0.0886952	-3.495			Abc	30.025	0.48	-6.205	73.7719	6.205			Oxa	25.9459	0.0540045	-1.60635	3.04481	1.60635			Aca	25.8506	-0.857937	-2.9746	7.86038	2.9746
								Scf_control	31.415	7.145						Cxe	26.825	-1.125						Odr	31.4316	5.78587						Prh	32.8573	7.69063
								Scf_control	29.135	4.76						Cxe	26.77	-1.105						Odr	31.4336	5.69485						Prh	32.3761	6.88438
								Scf_test	33.325	9.01	1.865	0.274523	-1.865	-3.0175	1.62988	Cxe	23.675	-6.05	-4.925	30.3789	4.925	4.9275	0.00353553	Odr	28.6729	2.88869	-2.89718	7.4497	2.89718	3.43047	0.754174	Prh	27.7939	0.842476	-6.84816	115.213	6.84816	6.36565	0.682366
								Scf_test	33.22	8.93	4.17	0.0555527	-4.17			Cxe	23.51	-6.035	-4.93	30.4844	4.93			Odr	27.623	1.7311	-3.96375	15.6029	3.96375			Prh	27.7098	1.00123	-5.88315	59.0206	5.88315
								Sasp_control	30.31	6.04						Per	26.695	-1.255						Veg	24.6423	-1.00342						Ech	28.5154	3.3488
								Sasp_control	31.84	7.465						Per	26.58	-1.295						Veg	24.0021	-1.73664						Ech	28.7903	3.29864
								Sasp_test	25.95	1.635	4.405	0.0472023	-4.405	-4.9875	0.823779	Per	23.93	-5.795	-4.54	23.2636	4.54	4.49	0.0707107	Veg	25.9086	0.124402	1.12782	0.457605	-1.12782	-1.27526	0.208507	Ech	27.901	0.949571	-2.39923	5.27523	2.39923	2.26262	0.193198
								Sasp_test	26.185	1.895	5.57	0.0210505	-5.57			Per	23.81	-5.735	-4.44	21.7057	4.44			Veg	25.5779	-0.313939	1.4227	0.373014	-1.4227			Ech	27.8812	1.17263	-2.12601	4.36508	2.12601
																ComK	27.625	-0.325						sdh	23.5616	-2.08412						Tra	33.6771	8.5105
																ComK	27.475	-0.4						sdh	23.4763	-2.26243						Tra	33.4935	8.00184
																ComK	31.435	1.71	2.035	0.244008	-2.035	-1.3875	0.915703	sdh	25.1971	-0.587065	1.49706	0.354275	-1.49706	-1.62957	0.187397	Tra	28.8214	1.86996	-6.64054	99.7701	6.64054	6.61304	0.0388849
																ComK	29.885	0.34	0.74	0.598739	-0.74			sdh	25.3915	-0.50035	1.76208	0.294823	-1.76208			Tra	28.1248	1.4163	-6.58554	96.0388	6.58554
																Xyl	27.04	-0.91
																Xyl	27.33	-0.545
																Xyl	30.41	0.685	1.595	0.331022	-1.595	-1.52	0.106066
																Xyl	30.445	0.9	1.445	0.367292	-1.445

## Sheet: Sheet2
	Gene	qRT-PCR	RNA-Seq	SD	log2FC_RNA	se		Gene
	Sasp	-4.9875	-1.06969	0.823779	-1.06969	0.475609	1.73205	Small acid-soluble spore protein beta-type SASP
	Assp	-3.705	-0.726088	0.26163	-0.726088	0.151052	1.73205	acid-soluble spore protein H
	SinR	-3.44	-0.379937	0.162635	-0.379937	0.0938971	1.73205	SinR regulator of post-exponential-phase responses genes (competence and sporulation)
	Rho	-3.02	-0.223976	0.33234	-0.223976	0.191877	1.73205	Rhodanese-like domain protein
	Scf	-2.9775	-0.220955	0.446033	-0.220955	0.257517	1.73205	Spore coat F-containing protein
	Scp	-2.97617	-0.219674	0.526661	-0.219674	0.304068	1.73205	Spore coat protein X
	Xyl	-1.52	-0.193311	0.106066	-0.193311	0.0612372	1.73205	Xyloside transporter XynT
	ComK	-1.3875	-0.191722	0.915703	-0.191722	0.528682	1.73205	ComK regulator
	Veg	-1.27526	-0.185813	0.208507	-0.185813	0.120381	1.73205	Veg protein
	Gsp	-0.27755	-0.178076	0.133539	-0.178076	0.0770989	1.73205	General stress protein 26
	YngA	-0.27	-0.15779	0.0424264	-0.15779	0.0244949	1.73205	YngA
	Sdh	-1.62957	-0.0674157	0.187397	-0.0674157	0.108194	1.73205	Sorbitol dehydrogenase (EC 1.1.1.14)
	Ech	2.26262	0.0718288	0.193198	0.0718288	0.111543	1.73205	Enoyl-CoA hydratase (EC 4.2.1.17)
	Hac	2.2825	0.149951	0.406586	0.149951	0.234743	1.73205	3-hydroxyacyl-[acyl-carrier-protein] dehydratase FabZ form (EC 4.2.1.59);Ontology_term
	Oxa	2.4203	0.151668	0.510923	0.151668	0.294982	1.73205	3-oxoacyl-[acyl-carrier protein] reductase (EC 1.1.1.100)
	Aca	3.30187	0.186165	0.462826	0.186165	0.267213	1.73205	Acetyl-coenzyme A carboxyl transferase alpha chain (EC 6.4.1.2) / Acetyl-coenzyme A carboxyl transferase beta chain (EC 6.4.1.2) Propionyl-CoA carboxylase beta chain (EC 6.4.1.3);Ontology_term
	Odr	3.43047	0.172814	0.754174	0.204933	0.435423	1.73205	Putative oxidoreductase protein
	Pha	3.45498	0.204933	0.643644	0.253958	0.371608	1.73205	Putative hydrolase of the alpha/beta superfamily
	Per	4.49	0.253958	0.0707107	0.219717	0.0408248	1.73205	putative permease
	Pmo	4.91385	0.219717	0.484017	0.212956	0.279448	1.73205	probable monooxygenase
	Prh	4.9275	0.232168	0.00353553	0.20522	0.00204124	1.73205	Predicted hydrolase from alpha/beta family YQKD B.subtilis ortholog
	Ald	5.2175	0.20522	0.0742462	0.427625	0.0428661	1.73205	Aldehyde dehydrogenase (EC 1.2.1.3)
	Cxe	6.36565	0.427625	0.682366	0.522006	0.393964	1.73205	Carboxylesterase (EC 3.1.1.1)
	Abc	6.4175	0.522006	0.30052	1.17475	0.173506	1.73205	ABC transporter ATP-binding protein
	Tra	6.61304	1.22295	0.0388849	1.22295	0.0224502	1.73205	Transporter
